# Supplementary material for: Vagus Nerve Mediated Liver-Brain-Axis Is a Major Regulator of the Metabolic Landscape in the Liver
Source: Int J Mol Sci. 2025 Feb 28;26(5):2166. doi: 10.3390/ijms26052166 (PMC11901116; doi:10.3390/ijms26052166)
Supplement: Supplementary file 1 [file ijms-26-02166-s001.zip]

Archive with 1 entries (1 files):
- ijms-3463211-supplementary.xlsx
