# Supplementary material for: Vagus Nerve Mediated Liver-Brain-Axis Is a Major Regulator of the Metabolic Landscape in the Liver
Source: Int J Mol Sci. 2025 Feb 28;26(5):2166. doi: 10.3390/ijms26052166 (PMC11901116; doi:10.3390/ijms26052166)
Supplement: Supplementary file 1 [file ijms-26-02166-s001.zip › ijms-3463211-supplementary.xlsx]

## Sheet: Brito_2025
Supplementary Table S1: Proteins identified in EASY-nLC system coupled to a Q-Exactive HF mass spectrometer
ID: Identification number, VNX: Vagotomy; FDR: False Discovery Rate
ID	VNX:Sham (Log2Ratio)	VNX:Sham (p-value FDR)	Gene Name	Protein Name
Q80W54	-0.211	0.317829	Zmpste24	CAAX prenyl protease 1 homolog
O88532	-0.0176204	0.953329	Zfr	Zinc finger RNA-binding protein
Q6ZPZ3	-0.116241	0.789149	Zc3h4	Zinc finger CCCH domain-containing protein 4
Q8BGC4	0.30608	0.00846597	Zadh2	Zinc-binding alcohol dehydrogenase domain-containing protein 2
P63101	-0.20772	0.00825503	Ywhaz	14-3-3 protein zeta/delta
P68254	-0.117101	0.207079	Ywhaq	14-3-3 protein theta
P68510	-0.214861	0.00083126	Ywhah	14-3-3 protein eta
P61982	-0.0067598	0.948377	Ywhag	14-3-3 protein gamma;14-3-3 protein gamma, N-terminally processed
P62259	0.103602	0.0827345	Ywhae	14-3-3 protein epsilon
Q9CQV8	-0.43016	0.200229	Ywhab	14-3-3 protein beta/alpha;14-3-3 protein beta/alpha, N-terminally processed
Q8BYK6	0.113459	0.729016	Ythdf3	YTH domain-containing family protein 3
Q9CQW1	0.0610592	0.869861	Ykt6	Synaptobrevin homolog YKT6
P62960	-0.12296	0.598479	Ybx1	Nuclease-sensitive element-binding protein 1
Q8BYL4	-0.149959	0.559166	Yars2	Tyrosine--tRNA ligase, mitochondrial
Q91WQ3	-0.31422	0.113144	Yars	Tyrosine--tRNA ligase, cytoplasmic;Tyrosine--tRNA ligase, cytoplasmic, N-terminally processed
Q3TNA1	-0.3011	0.189848	Xylb	Xylulose kinase
Q6P5F9	0.358197	0.309213	Xpo1	Exportin-1
B7ZMP1	0.0363984	0.846597	Xpnpep3	Probable Xaa-Pro aminopeptidase 3
Q6P1B1	0.0387996	0.550751	Xpnpep1	Xaa-Pro aminopeptidase 1
Q00519	0.21622	0.0153384	Xdh	Xanthine dehydrogenase/oxidase;Xanthine dehydrogenase;Xanthine oxidase
Q9ERF3	-0.173219	0.396858	Wdr61	WD repeat-containing protein 61;WD repeat-containing protein 61, N-terminally processed
O88342	0.2509	0.0431367	Wdr1	WD repeat-containing protein 1
P32921	0.228061	0.697398	Wars	Tryptophan--tRNA ligase, cytoplasmic;T1-TrpRS;T2-TrpRS
Q8CC88	-0.583302	0.0684314	Vwa8	von Willebrand factor A domain-containing protein 8
Q99KC8	-0.31294	0.0437393	Vwa5a	von Willebrand factor A domain-containing protein 5A
P97390	0.320442	0.216038	Vps45	Vacuolar protein sorting-associated protein 45
Q9EQH3	0.36756	0.00966287	Vps35	Vacuolar protein sorting-associated protein 35
Q9QZ88	-0.10382	0.478705	Vps29	Vacuolar protein sorting-associated protein 29
P40336	0.390199	0.0607874	Vps26a	Vacuolar protein sorting-associated protein 26A
P20152	-0.0169616	0.938799	Vim	Vimentin
Q60931	-0.59872	0.0078654	Vdac3	Voltage-dependent anion-selective channel protein 3
Q60930	-0.046559	0.682764	Vdac2	Voltage-dependent anion-selective channel protein 2
Q60932	0.02674	0.86543	Vdac1	Voltage-dependent anion-selective channel protein 1
Q01853	0.049978	0.44822	Vcp	Transitional endoplasmic reticulum ATPase
Q64727	0.0024798	0.967799	Vcl	Vinculin
Q9Z1Q9	-0.201161	0.00270456	Vars	Valine--tRNA ligase
Q9QY76	0.13368	0.135881	Vapb	Vesicle-associated membrane protein-associated protein B
Q9WV55	0.0797594	0.609121	Vapa	Vesicle-associated membrane protein-associated protein A
O70404	-0.573361	0.00680933	Vamp8	Vesicle-associated membrane protein 8
P63024	-0.0570022	0.685437	Vamp3	Vesicle-associated membrane protein 3
Q80WQ2	-0.132823	0.402876	Vac14	Protein VAC14 homolog
P70398	0.0226397	0.865683	Usp9x	Probable ubiquitin carboxyl-terminal hydrolase FAF-X
P56399	0.11826	0.48982	Usp5	Ubiquitin carboxyl-terminal hydrolase 5
P35123	-0.40284	0.45701	Usp4	Ubiquitin carboxyl-terminal hydrolase 4
Q8R5H1	0.376939	0.111629	Usp15	Ubiquitin carboxyl-terminal hydrolase 15
Q9JMA1	-0.10648	0.746077	Usp14	Ubiquitin carboxyl-terminal hydrolase 14
P52479	-0.16606	0.176938	Usp10	Ubiquitin carboxyl-terminal hydrolase 10
Q9Z1Z0	0.0124204	0.919071	Uso1	General vesicular transport factor p115
Q78IK2	0.118419	0.453979	Usmg5	Up-regulated during skeletal muscle growth protein 5
P70697	-0.134441	0.0970879	Urod	Uroporphyrinogen decarboxylase
Q8VC12	-0.008902	0.905603	Uroc1	Urocanate hydratase
Q9CRB3	0.561458	0.00757037	Urah	5-hydroxyisourate hydrolase
Q283N4	0.23614	0.00144738	Urad	2-oxo-4-hydroxy-4-carboxy-5-ureidoimidazoline decarboxylase
Q9CQ69	0.111637	0.319634	Uqcrq	Cytochrome b-c1 complex subunit 8
P99028	0.429919	0.0312869	Uqcrh	Cytochrome b-c1 complex subunit 6, mitochondrial
Q9CR68	0.0319606	0.559079	Uqcrfs1	Cytochrome b-c1 complex subunit Rieske, mitochondrial;Cytochrome b-c1 complex subunit 11
Q9DB77	-0.077964	0.274042	Uqcrc2	Cytochrome b-c1 complex subunit 2, mitochondrial
Q9CZ13	-0.012962	0.88456	Uqcrc1	Cytochrome b-c1 complex subunit 1, mitochondrial
Q9D855	-0.0985202	0.471133	Uqcrb	Cytochrome b-c1 complex subunit 7
Q8R1I1	0.35898	0.0322064	Uqcr10	Cytochrome b-c1 complex subunit 9
Q9EPU0	-0.245141	0.033737	Upf1	Regulator of nonsense transcripts 1
Q8VC97	0.37972	0.0459168	Upb1	Beta-ureidopropionase
P25688	0.186456	0.0128913	Uox	Uricase
P13439	0.34356	0.0804109	Umps	Uridine 5-monophosphate synthase;Orotate phosphoribosyltransferase;Orotidine 5-phosphate decarboxylase
Q8JZZ0	-0.33636	0.0233559	Ugt3a2	UDP-glucuronosyltransferase 3A2
P17717	-0.34816	0.00321816	Ugt2b17	UDP-glucuronosyltransferase 2B17
Q8BWQ1	-0.2246	0.0182782	Ugt2a3	UDP-glucuronosyltransferase 2A3
Q6PDD0	-0.450941	0.118383	Ugt2a2;Ugt2a1	UDP-glucuronosyltransferase 2A2;UDP-glucuronosyltransferase 2A1
Q62452	-0.339241	0.0558832	Ugt1a9;Ugt1a7c;Ugt1a2	UDP-glucuronosyltransferase 1-9;UDP-glucuronosyltransferase 1-7C;UDP-glucuronosyltransferase 1-2
Q64435	-0.0050196	0.958182	Ugt1a6	UDP-glucuronosyltransferase 1-6
Q63886	-0.09622	0.141772	Ugt1a1	UDP-glucuronosyltransferase 1-1
Q91ZJ5	0.1116	0.208209	Ugp2	UTP--glucose-1-phosphate uridylyltransferase
Q6P5E4	-0.3431	0.0266319	Uggt1	UDP-glucose:glycoprotein glucosyltransferase 1
O70475	-0.268099	0.0313177	Ugdh	UDP-glucose 6-dehydrogenase
P61961	-0.0545202	0.608474	Ufm1	Ubiquitin-fold modifier 1
Q8CCJ3	-0.43824	0.055657	Ufl1	E3 UFM1-protein ligase 1
Q9CR09	-0.43788	0.0160471	Ufc1	Ubiquitin-fold modifier-conjugating enzyme 1
Q9JKB1	0.0372397	0.84018	Uchl3;Uchl4	Ubiquitin carboxyl-terminal hydrolase isozyme L3;Ubiquitin carboxyl-terminal hydrolase isozyme L4
Q922Y1	-0.0426614	0.893559	Ubxn1	UBX domain-containing protein 1
A2AN08	-0.06488	0.878936	Ubr4	E3 ubiquitin-protein ligase UBR4
Q8R317	0.163339	0.500761	Ubqln1	Ubiquilin-1
Q78JW9	-0.42454	0.0257417	Ubfd1	Ubiquitin domain-containing protein UBFD1
Q9D2M8	0.351799	0.482881	Ube2v2	Ubiquitin-conjugating enzyme E2 variant 2
P61089	-0.0527602	0.506841	Ube2n	Ubiquitin-conjugating enzyme E2 N
P61082	-0.3974	0.338632	Ube2m	NEDD8-conjugating enzyme Ubc12
P68037	0.0148801	0.868278	Ube2l3	Ubiquitin-conjugating enzyme E2 L3
P61079	0.0470204	0.852109	Ube2d3	Ubiquitin-conjugating enzyme E2 D3
Q80X50	0.191158	0.48542	Ubap2l	Ubiquitin-associated protein 2-like
P62984	0.18826	0.0650896	Uba52;Rps27a;Ubb;Ubc	Ubiquitin-60S ribosomal protein L40;Ubiquitin;60S ribosomal protein L40;Ubiquitin-40S ribosomal protein S27a;Ubiquitin;40S ribosomal protein S27a;Polyubiquitin-B;Ubiquitin;Polyubiquitin-C;Ubiquitin;Ubiquitin-related 1;Ubiquitin-related 2
Q8VE47	-0.325482	0.0039314	Uba5	Ubiquitin-like modifier-activating enzyme 5
Q02053	0.044002	0.266061	Uba1	Ubiquitin-like modifier-activating enzyme 1
Q3TW96	-0.186762	0.525976	Uap1l1	UDP-N-acetylhexosamine pyrophosphorylase-like protein 1
Q99N42	1.197	0.110264	Tymp	Thymidine phosphorylase
Q9JLT4	-0.12706	0.669248	Txnrd2	Thioredoxin reductase 2, mitochondrial
Q9JMH6	0.0375796	0.66968	Txnrd1	Thioredoxin reductase 1, cytoplasmic
Q8CDN6	-0.141559	0.204842	Txnl1	Thioredoxin-like protein 1
Q91W90	-0.1375	0.0594029	Txndc5	Thioredoxin domain-containing protein 5
Q9CQM5	-0.159579	0.149067	Txndc17	Thioredoxin domain-containing protein 17
Q6P6J9	-0.21208	0.436208	Txndc15	Thioredoxin domain-containing protein 15
Q9CQU0	0.0696398	0.686213	Txndc12	Thioredoxin domain-containing protein 12
P10639	0.1531	0.400361	Txn	Thioredoxin
Q6PAM1	-0.0966398	0.836474	Txlna	Alpha-taxilin
Q91YR1	0.0833596	0.34831	Twf1	Twinfilin-1
Q8BFR5	0.05082	0.466019	Tufm	Elongation factor Tu, mitochondrial
Q922F4	-0.142019	0.513995	Tubb6	Tubulin beta-6 chain
P99024	-0.629	0.000209789	Tubb5	Tubulin beta-5 chain
P68372	0.130318	0.0657122	Tubb4b	Tubulin beta-4B chain
Q7TMM9	0.463019	0.0298796	Tubb2a;Tubb2b	Tubulin beta-2A chain;Tubulin beta-2B chain
P68368	0.214919	0.194918	Tuba4a	Tubulin alpha-4A chain
P68373	0.819619	0.0190061	Tuba1c	Tubulin alpha-1C chain
P07309	0.0891998	0.367422	Ttr	Transthyretin
Q8BWP5	0.226499	0.0565501	Ttpa	Alpha-tocopherol transfer protein
A2ASS6	0.13636	0.810476	Ttn	Titin
P38585	0.23014	0.553611	Ttl	Tubulin--tyrosine ligase
Q8VE09	-0.13098	0.502819	Ttc39c	Tetratricopeptide repeat protein 39C
A3KMP2	0.112719	0.172764	Ttc38	Tetratricopeptide repeat protein 38
Q8VBW8	-0.053121	0.69276	Ttc36	Tetratricopeptide repeat protein 36
P23591	-0.140461	0.300834	Tsta3	GDP-L-fucose synthase
P52196	-0.00608	0.955594	Tst	Thiosulfate sulfurtransferase
Q62348	-0.243518	0.472924	Tsn	Translin
Q8K1J6	-0.17602	0.584577	Trnt1	CCA tRNA nucleotidyltransferase 1, mitochondrial
Q9DCG9	-0.35876	0.507581	Trmt112	Multifunctional methyltransferase subunit TRM112-like protein
Q80VI1	-0.253344	0.504464	Trim56	E3 ubiquitin-protein ligase TRIM56
Q62318	0.0112788	0.973723	Trim28	Transcription intermediary factor 1-beta
Q9CQN1	-0.0604006	0.346461	Trap1	Heat shock protein 75 kDa, mitochondrial
P63028	-0.158721	0.269914	Tpt1	Translationally-controlled tumor protein
Q8QZZ7	0.24216	0.377352	Tprkb	EKC/KEOPS complex subunit Tprkb
Q64514	0.12744	0.0864013	Tpp2	Tripeptidyl-peptidase 2
O89023	-0.12266	0.320802	Tpp1	Tripeptidyl-peptidase 1
O55060	-0.04832	0.572045	Tpmt	Thiopurine S-methyltransferase
Q6IRU2	0.390219	0.0466182	Tpm4	Tropomyosin alpha-4 chain
P21107	-0.439059	0.00943737	Tpm3	Tropomyosin alpha-3 chain
P58774	0.534318	0.379013	Tpm2	Tropomyosin beta chain
P58771	0.355679	0.473186	Tpm1	Tropomyosin alpha-1 chain
P17751	0.084878	0.545552	Tpi1	Triosephosphate isomerase
Q9CYZ2	0.0709197	0.775613	Tpd52l2	Tumor protein D54
Q62393	-0.32924	0.230263	Tpd52	Tumor protein D52
Q921T2	0.100961	0.665688	Tor1aip1	Torsin-1A-interacting protein 1
Q9CZW5	0.0310402	0.638309	Tomm70a	Mitochondrial import receptor subunit TOM70
Q9QYA2	0.30534	0.345764	Tomm40	Mitochondrial import receptor subunit TOM40 homolog
Q9CYG7	0.36972	0.164668	Tomm34	Mitochondrial import receptor subunit TOM34
Q8BFY9	-0.23806	0.374377	Tnpo1;Tnpo2	Transportin-1;Transportin-2
Q9D710	-0.156602	0.613667	Tmx2	Thioredoxin-related transmembrane protein 2
Q8VBT0	0.290719	0.317421	Tmx1	Thioredoxin-related transmembrane protein 1
P20065	0.44876	0.151102	Tmsb4x	Thymosin beta-4;Hematopoietic system regulatory peptide
Q61029	0.154881	0.618093	Tmpo	Lamina-associated polypeptide 2, isoforms beta/delta/epsilon/gamma;Lamina-associated polypeptide 2, isoforms alpha/zeta
Q9JHJ0	0.28634	0.522394	Tmod3	Tropomodulin-3
Q91ZE0	0.05884	0.801678	Tmlhe	Trimethyllysine dioxygenase, mitochondrial
Q9CR67	-0.11882	0.480431	Tmem33	Transmembrane protein 33
Q8VEK0	-0.172821	0.485229	Tmem30a	Cell cycle control protein 50A
Q5F285	0.85168	0.0320149	Tmem256	Transmembrane protein 256
Q8BM55	0.16988	0.295467	Tmem214	Transmembrane protein 214
Q91XE8	0.0901797	0.430856	Tmem205	Transmembrane protein 205
Q91W52	0.167599	0.684548	Tmem19	Transmembrane protein 19
Q9CYV5	0.366041	0.247688	Tmem135	Transmembrane protein 135
Q99KF1	-0.25692	0.022556	Tmed9	Transmembrane emp24 domain-containing protein 9
Q8R1V4	-0.0001012	0.999704	Tmed4	Transmembrane emp24 domain-containing protein 4
Q9R0Q3	0.26414	0.296155	Tmed2	Transmembrane emp24 domain-containing protein 2
Q9D1D4	-0.21046	0.0449354	Tmed10	Transmembrane emp24 domain-containing protein 10
Q921L3	0.13904	0.409851	Tmco1	Transmembrane and coiled-coil domain-containing protein 1
Q9D2C7	-0.172341	0.377211	Tmbim6	Bax inhibitor 1
Q8K003	-0.376281	0.27573	Tma7	Translation machinery-associated protein 7
Q8BH24	-0.0857424	0.777427	Tm9sf4	Transmembrane 9 superfamily member 4
Q71KT5	-0.47212	0.209755	Tm7sf2	Delta(14)-sterol reductase
Q71LX4	-0.17768	0.525715	Tln2	Talin-2
P26039	0.0596596	0.336937	Tln1	Talin-1
P40142	-0.114682	0.143821	Tkt	Transketolase
P39447	-0.633179	0.150294	Tjp1	Tight junction protein ZO-1
Q8BH58	-0.943026	0.00175631	Tiprl	TIP41-like protein
Q99JR5	0.47458	0.133488	Tinagl1	Tubulointerstitial nephritis antigen-like
Q9WV98	-0.55912	0.220481	Timm9	Mitochondrial import inner membrane translocase subunit Tim9
Q9WVA2	-0.0382809	0.76706	Timm8a1;Timm8a2	Mitochondrial import inner membrane translocase subunit Tim8 A;Putative mitochondrial import inner membrane translocase subunit Tim8 A-B
Q9D880	0.31262	0.0825301	Timm50	Mitochondrial import inner membrane translocase subunit TIM50
O35857	-0.172761	0.0179957	Timm44	Mitochondrial import inner membrane translocase subunit TIM44
P62075	0.340059	0.00137147	Timm13	Mitochondrial import inner membrane translocase subunit Tim13
Q91YJ3	0.086038	0.456874	Thyn1	Thymocyte nuclear protein 1
Q62264	1.02908	0.000392656	Thrsp	Thyroid hormone-inducible hepatic protein
Q569Z6	-0.0295008	0.818436	Thrap3	Thyroid hormone receptor-associated protein 3
Q80W22	0.10454	0.0718387	Thnsl2	Threonine synthase-like 2
Q3UUI3	0.39648	0.479162	Them4	Acyl-coenzyme A thioesterase THEM4
Q62313	-0.579021	0.044525	Tgoln1	Trans-Golgi network integral membrane protein 1
P21981	0.0081394	0.924987	Tgm2	Protein-glutamine gamma-glutamyltransferase 2
Q9JLF6	0.34216	0.227394	Tgm1	Protein-glutamine gamma-glutamyltransferase K
Q62351	-0.131623	0.786242	Tfrc	Transferrin receptor protein 1
Q9JKX3	0.16506	0.569787	Tfr2	Transferrin receptor protein 2
P40630	-0.928621	0.0241166	Tfam	Transcription factor A, mitochondrial
Q921I1	0.17816	0.0168391	Tf	Serotransferrin
Q9CY27	-0.0082404	0.914053	Tecr	Very-long-chain enoyl-CoA reductase
Q62296	-0.027982	0.905057	Tead4	Transcriptional enhancer factor TEF-3
P48776	0.37186	0.00101611	Tdo2	Tryptophan 2,3-dioxygenase
P11983	0.116579	0.0865346	Tcp1	T-complex protein 1 subunit alpha
P62869	-0.0788798	0.361649	Tceb2	Transcription elongation factor B polypeptide 2
P83940	-0.0160009	0.95083	Tceb1	Transcription elongation factor B polypeptide 1
Q9R099	-0.84344	0.00349118	Tbl2	Transducin beta-like protein 2
Q8C5W3	0.633098	0.00263195	Tbcel	Tubulin-specific chaperone cofactor E-like protein
P48428	-0.0505596	0.865274	Tbca	Tubulin-specific chaperone A
Q69ZT9	0.43044	0.382887	Tbc1d30	TBC1 domain family member 30
Q9D0R2	-0.0824196	0.560661	Tars	Threonine--tRNA ligase, cytoplasmic
Q921F2	-0.0494004	0.738945	Tardbp	TAR DNA-binding protein 43
Q9R233	0.150799	0.592925	Tapbp	Tapasin
Q8BYC6	0.0368408	0.890883	Taok3	Serine/threonine-protein kinase TAO3
Q93092	-0.061102	0.599534	Taldo1	Transaldolase
Q9WVA4	-0.504661	0.0337885	Tagln2	Transgelin-2
P37804	-0.1166	0.827476	Tagln	Transgelin
Q8K0Z7	0.240781	0.0544119	Taco1	Translational activator of cytochrome c oxidase 1
Q9D6K5	-0.0914606	0.486012	Synj2bp	Synaptojanin-2-binding protein
Q7TMK9	-0.173001	0.265666	Syncrip	Heterogeneous nuclear ribonucleoprotein Q
Q64310	-0.0474599	0.78363	Surf4	Surfeit locus protein 4
Q8R086	-0.0200808	0.829641	Suox	Sulfite oxidase, mitochondrial
P61957	-0.27442	0.0472225	Sumo2;Sumo3	Small ubiquitin-related modifier 2;Small ubiquitin-related modifier 3
P52843	-0.0128206	0.935502	Sult2a1;Sult2a2	Bile salt sulfotransferase 1;Bile salt sulfotransferase 2
Q3UZZ6	0.466921	0.0706078	Sult1d1	Sulfotransferase 1 family member D1
Q9QWG7	0.514859	0.0926358	Sult1b1	Sulfotransferase family cytosolic 1B member 1
P52840	0.532519	0.0275437	Sult1a1	Sulfotransferase 1A1
Q9CX34	0.41444	0.115353	Sugt1	Suppressor of G2 allele of SKP1 homolog
Q9Z2I8	-0.103298	0.421402	Suclg2	Succinyl-CoA ligase [GDP-forming] subunit beta, mitochondrial
Q9WUM5	-0.250202	0.00559966	Suclg1	Succinyl-CoA ligase [ADP/GDP-forming] subunit alpha, mitochondrial
Q9Z2I9	-0.230522	0.207332	Sucla2	Succinyl-CoA ligase [ADP-forming] subunit beta, mitochondrial
P11031	-0.112561	0.56218	Sub1	Activated RNA polymerase II transcriptional coactivator p15
Q64324	-0.18226	0.849218	Stxbp2	Syntaxin-binding protein 2
Q9ER00	-0.327161	0.197497	Stx12	Syntaxin-12
Q3TDQ1	0.58268	0.179273	Stt3b	Dolichyl-diphosphooligosaccharide--protein glycosyltransferase subunit STT3B
P46978	-0.0986996	0.371992	Stt3a	Dolichyl-diphosphooligosaccharide--protein glycosyltransferase subunit STT3A
P50427	-0.421519	0.0824311	Sts	Steryl-sulfatase
Q9Z1Z2	-0.0620595	0.804502	Strap	Serine-threonine kinase receptor-associated protein
Q99JB2	0.143699	0.379409	Stoml2	Stomatin-like protein 2, mitochondrial
Q60864	0.0179996	0.940562	Stip1	Stress-induced-phosphoprotein 1
Q923B6	-0.17792	0.324756	Steap4	Metalloreductase STEAP4
Q8C7E7	0.0300394	0.958155	Stbd1	Starch-binding domain-containing protein 1
Q9Z108	-0.37576	0.26509	Stau1	Double-stranded RNA-binding protein Staufen homolog 1
P42232	0.152321	0.61604	Stat5b;Stat5a	Signal transducer and activator of transcription 5B;Signal transducer and activator of transcription 5A
P42227	0.24182	0.00772066	Stat3	Signal transducer and activator of transcription 3
P42225	0.178718	0.697712	Stat1	Signal transducer and activator of transcription 1
Q9EPQ7	0.0933008	0.661609	Stard5	StAR-related lipid transfer protein 5
Q9JMD3	0.3718	0.00305033	Stard10	PCTP-like protein
Q99L47	-0.28492	0.00424829	St13	Hsc70-interacting protein
Q62186	-0.132081	0.341261	Ssr4	Translocon-associated protein subunit delta
Q9DCF9	0.136059	0.557699	Ssr3	Translocon-associated protein subunit gamma
Q9CY50	-0.445401	0.0105734	Ssr1	Translocon-associated protein subunit alpha
Q9CYR0	-0.78578	0.0228202	Ssbp1	Single-stranded DNA-binding protein, mitochondrial
P32067	-0.0972203	0.454834	Ssb	Lupus La protein homolog
Q8BL97	-0.355261	0.0584139	Srsf7	Serine/arginine-rich splicing factor 7
Q3TWW8	-0.00310002	0.989665	Srsf6	Serine/arginine-rich splicing factor 6
Q62093	0.0562992	0.888163	Srsf2	Serine/arginine-rich splicing factor 2
Q6PDM2	0.158701	0.639963	Srsf1	Serine/arginine-rich splicing factor 1
Q9QZX7	0.0736206	0.79537	Srr	Serine racemase
P47758	-0.16974	0.409339	Srprb	Signal recognition particle receptor subunit beta
Q9DBG7	-0.311521	0.0467565	Srpr	Signal recognition particle receptor subunit alpha
Q8BMA6	-0.0119206	0.948142	Srp68	Signal recognition particle subunit SRP68
P14576	-0.246961	0.646345	Srp54	Signal recognition particle 54 kDa protein
P16254	-0.249919	0.287872	Srp14	Signal recognition particle 14 kDa protein;Signal recognition particle 14 kDa protein, N-terminally processed
Q64674	-0.23894	0.0448431	Srm	Spermidine synthase
Q80VJ2	-0.113442	0.765334	Sra1	Steroid receptor RNA activator 1
Q9R112	-0.0709008	0.506173	Sqrdl	Sulfide:quinone oxidoreductase, mitochondrial
Q62261	0.0463998	0.583556	Sptbn1	Spectrin beta chain, non-erythrocytic 1
P15508	0.349401	0.584942	Sptb	Spectrin beta chain, erythrocytic
P16546	-0.355738	0.00129062	Sptan1	Spectrin alpha chain, non-erythrocytic 1
Q91WK1	0.44932	0.150838	Spryd4	SPRY domain-containing protein 4
Q64105	0.0906998	0.252983	Spr	Sepiapterin reductase
Q9CYN2	-0.2338	0.0812552	Spcs2	Signal peptidase complex subunit 2
Q3UMC0	-0.206401	0.390523	Spata5	Spermatogenesis-associated protein 5
Q64442	0.047262	0.503188	Sord	Sorbitol dehydrogenase
Q3UTJ2	0.180997	0.245902	Sorbs2	Sorbin and SH3 domain-containing protein 2
Q62417	-0.0012998	0.995865	Sorbs1	Sorbin and SH3 domain-containing protein 1
P09671	-0.1477	0.00978872	Sod2	Superoxide dismutase [Mn], mitochondrial
P08228	-0.039082	0.616489	Sod1	Superoxide dismutase [Cu-Zn]
O88908	-0.728361	0.0016806	Soat2	Sterol O-acyltransferase 2
Q6P8X1	0.0168008	0.917602	Snx6	Sorting nexin-6;Sorting nexin-6, N-terminally processed
Q9D8U8	-0.150821	0.195724	Snx5	Sorting nexin-5
O70492	-0.25464	0.0238707	Snx3	Sorting nexin-3
Q9CWK8	0.0334993	0.748202	Snx2	Sorting nexin-2
Q9WV80	-0.0252412	0.947467	Snx1	Sorting nexin-1
Q99L88	0.0336796	0.719275	Sntb1	Beta-1-syntrophin
P62305	0.29868	0.11664	Snrpe	Small nuclear ribonucleoprotein E
P62320	0.0876398	0.550514	Snrpd3	Small nuclear ribonucleoprotein Sm D3
P62315	0.28482	0.558602	Snrpd1	Small nuclear ribonucleoprotein Sm D1
P27048	0.245679	0.207311	Snrpb;Snrpn	Small nuclear ribonucleoprotein-associated protein B;Small nuclear ribonucleoprotein-associated protein N
Q62376	-0.280562	0.428012	Snrnp70	U1 small nuclear ribonucleoprotein 70 kDa
Q6P4T2	0.4458	0.313249	Snrnp200	U5 small nuclear ribonucleoprotein 200 kDa helicase
Q78PY7	-0.20686	0.000664269	Snd1	Staphylococcal nuclease domain-containing protein 1
Q3UKJ7	-0.19482	0.171763	Smu1	WD40 repeat-containing protein SMU1;WD40 repeat-containing protein SMU1, N-terminally processed
P70158	-0.400479	0.184259	Smpdl3a	Acid sphingomyelinase-like phosphodiesterase 3a
Q9CW03	-0.212761	0.470839	Smc3	Structural maintenance of chromosomes protein 3
Q9D8T7	-0.110939	0.547526	Slirp	SRA stem-loop-interacting RNA-binding protein, mitochondrial
Q8BXB6	-0.0113012	0.974379	Slco2b1	Solute carrier organic anion transporter family member 2B1
Q9JJL3	-0.18508	0.0999699	Slco1b2	Solute carrier organic anion transporter family member 1B2
Q9QXZ6	-0.356321	0.0168589	Slco1a1	Solute carrier organic anion transporter family member 1A1
P70441	-0.394021	0.00182839	Slc9a3r1	Na(+)/H(+) exchange regulatory cofactor NHE-RF1
P31651	0.31936	0.286252	Slc6a12	Sodium- and chloride-dependent betaine transporter
P04919	-0.17914	0.386067	Slc4a1	Band 3 anion transport protein
Q31125	0.0656994	0.785403	Slc39a7	Zinc transporter SLC39A7
Q9DCP2	-0.07304	0.578009	Slc38a3	Sodium-coupled neutral amino acid transporter 3
Q3T9X0	0.15552	0.647017	Slc2a9	0
P14246	-0.0372398	0.820326	Slc2a2	Solute carrier family 2, facilitated glucose transporter member 2
Q9JIM1	0.4605	0.236912	Slc29a1	Equilibrative nucleoside transporter 1
Q4LDG0	0.0517184	0.300694	Slc27a5	Bile acyl-CoA synthetase
O35488	-0.224	0.00298256	Slc27a2	Very long-chain acyl-CoA synthetase
P58735	-0.34324	0.258483	Slc26a1	Sulfate anion transporter 1
P51881	0.42936	9.05e-05	Slc25a5	ADP/ATP translocase 2;ADP/ATP translocase 2, N-terminally processed
Q8R0Y8	-1.22292	4.46e-05	Slc25a42	Mitochondrial coenzyme A transporter SLC25A42
Q8VEM8	0.031022	0.727245	Slc25a3	Phosphate carrier protein, mitochondrial
A2ASZ8	-0.320204	0.115017	Slc25a25	Calcium-binding mitochondrial carrier protein SCaMC-2
Q9D6M3	0.0662592	0.574948	Slc25a22	Mitochondrial glutamate carrier 1
Q9Z2Z6	0.0558798	0.174443	Slc25a20	Mitochondrial carnitine/acylcarnitine carrier protein
Q9WVD5	0.165679	0.099651	Slc25a15	Mitochondrial ornithine transporter 1
Q9QXX4	0.0004	0.996231	Slc25a13	Calcium-binding mitochondrial carrier protein Aralar2
Q8BH59	0.35624	0.232188	Slc25a12	Calcium-binding mitochondrial carrier protein Aralar1
Q9CR62	0.163639	0.269652	Slc25a11	Mitochondrial 2-oxoglutarate/malate carrier protein
Q9QZD8	0.19672	0.0438762	Slc25a10	Mitochondrial dicarboxylate carrier
Q8JZU2	0.122778	0.210035	Slc25a1	Tricarboxylate transport protein, mitochondrial
Q78KK3	-0.22704	0.114029	Slc22a18	Solute carrier family 22 member 18
O08966	-0.51454	0.00660271	Slc22a1	Solute carrier family 22 member 1
P43006	-0.3062	0.243223	Slc1a2	Excitatory amino acid transporter 2
Q5SZA1	-0.871039	0.00609256	Slc17a2	Sodium-dependent phosphate transport protein 3
P53986	-0.108722	0.681214	Slc16a1	Monocarboxylate transporter 1
Q9CZU3	0.209839	0.271723	Skiv2l2	Superkiller viralicidic activity 2-like 2
Q8K2C6	-0.23732	0.359902	Sirt5	NAD-dependent protein deacylase sirtuin-5, mitochondrial
O55242	0.161279	0.202176	Sigmar1	Sigma non-opioid intracellular receptor 1
P70665	1.12428	0.0172797	Siae	Sialate O-acetylesterase;Sialate O-acetylesterase small subunit;Sialate O-acetylesterase large subunit
Q9D5J6	0.16052	0.402847	Shpk	Sedoheptulokinase
Q9CZN7	0.07408	0.158924	Shmt2	Serine hydroxymethyltransferase
P50431	0.0814594	0.313863	Shmt1	Serine hydroxymethyltransferase, cytosolic
Q91VW3	0.122618	0.727573	Sh3bgrl3	SH3 domain-binding glutamic acid-rich-like protein 3
Q9JJU8	-0.202181	0.187477	Sh3bgrl	SH3 domain-binding glutamic acid-rich-like protein
Q8BJU0	-0.1081	0.789749	Sgta	Small glutamine-rich tetratricopeptide repeat-containing protein alpha
Q9QZS5	-0.646721	0.183246	Sgk2	Serine/threonine-protein kinase Sgk2
Q91V61	-0.19282	0.510743	Sfxn3	Sideroflexin-3
Q925N2	-0.112261	0.646364	Sfxn2	Sideroflexin-2
Q99JR1	-0.0770404	0.665281	Sfxn1	Sideroflexin-1
Q8VIJ6	-0.15266	0.0576909	Sfpq	Splicing factor, proline- and glutamine-rich
Q921M3	-0.29662	0.168836	Sf3b3	Splicing factor 3B subunit 3
Q99NB9	-0.11218	0.206118	Sf3b1	Splicing factor 3B subunit 1
Q9D554	0.367721	0.272743	Sf3a3	Splicing factor 3A subunit 3
Q8K4Z5	0.209381	0.31928	Sf3a1	Splicing factor 3A subunit 1
Q64213	-0.37062	0.0298457	Sf1	Splicing factor 1
Q91WC0	-0.14302	0.345144	Setd3	Histone-lysine N-methyltransferase setd3
Q9EQU5	-0.24786	0.00327245	Set	Protein SET
P19324	-0.297199	0.388688	Serpinh1	Serpin H1
P97290	-0.0881998	0.722974	Serping1	Plasma protease C1 inhibitor
P97298	0.788641	0.150876	Serpinf1	Pigment epithelium-derived factor
P49182	0.0921976	0.735682	Serpind1	Heparin cofactor 2
P32261	0.271059	0.323636	Serpinc1	Antithrombin-III
P07759	-0.3513	0.0494643	Serpina3k	Serine protease inhibitor A3K
Q00898	-1.9132	0.000237843	Serpina1e	Alpha-1-antitrypsin 1-5
Q00897	-0.044802	0.61337	Serpina1d	Alpha-1-antitrypsin 1-4
Q00896	0.59294	0.000884437	Serpina1c	Alpha-1-antitrypsin 1-3
P22599	-0.251721	0.0121341	Serpina1b	Alpha-1-antitrypsin 1-2
Q9CY58	-0.0165	0.91067	Serbp1	Plasminogen activator inhibitor 1 RNA-binding protein
P97364	0.11054	0.327349	Sephs2	Selenide, water dikinase 2
Q8BH69	-1.30956	0.00268188	Sephs1	Selenide, water dikinase 1
Q9DBC0	0.21564	0.211023	Selo	Selenoprotein O
Q63836	-0.672902	0.00290357	Selenbp2	Selenium-binding protein 2
P17563	0.86442	0.00342482	Selenbp1	Selenium-binding protein 1
Q9Z2G6	-0.3259	0.29347	Sel1l	Protein sel-1 homolog 1
Q8VHE0	0.164679	0.39065	Sec63	Translocation protein SEC63 homolog
Q8BU14	0.276759	0.426759	Sec62	Translocation protein SEC62
Q9CQS8	-0.356801	0.397187	Sec61b	Protein transport protein Sec61 subunit beta
P61620	-0.49852	0.00894438	Sec61a1	Protein transport protein Sec61 subunit alpha isoform 1
Q3UPL0	0.0134392	0.881887	Sec31a	Protein transport protein Sec31A
Q3U2P1	-0.0125401	0.889086	Sec24a	Protein transport protein Sec24A
Q9D662	0.021239	0.94693	Sec23b	Protein transport protein Sec23B
Q01405	0.1206	0.141321	Sec23a	Protein transport protein Sec23A
O08547	-0.479199	0.000538301	Sec22b	Vesicle-trafficking protein SEC22b
E9QAT4	-0.312698	0.179316	Sec16a	0
Q8R0F9	-0.11378	0.0510266	Sec14l4	SEC14-like protein 4
Q99J08	0.057498	0.630193	Sec14l2	SEC14-like protein 2
Q9R0P6	-0.0709226	0.785403	Sec11a	Signal peptidase complex catalytic subunit SEC11A
Q8VBT2	0.11824	0.207364	Sds	L-serine dehydratase/L-threonine deaminase
Q63918	0.221879	0.477898	Sdpr	Serum deprivation-response protein
Q9CZB0	0.106079	0.633743	Sdhc	Succinate dehydrogenase cytochrome b560 subunit, mitochondrial
Q9CQA3	0.1013	0.121341	Sdhb	Succinate dehydrogenase [ubiquinone] iron-sulfur subunit, mitochondrial
Q8K2B3	0.11812	0.0527462	Sdha	Succinate dehydrogenase [ubiquinone] flavoprotein subunit, mitochondrial
Q3TMH2	-0.0450805	0.7316	Scrn3	Secernin-3
Q8VCA8	0.1637	0.208008	Scrn2	Secernin-2
Q920A5	-0.0743207	0.605572	Scpep1	Retinoid-inducible serine carboxypeptidase
P32020	-0.218224	0.00345847	Scp2	Non-specific lipid-transfer protein
Q5SUC9	-0.256661	0.212433	Sco1	Protein SCO1 homolog, mitochondrial
Q9JLI6	0.107379	0.351593	Scly	Selenocysteine lyase
Q8BRF7	-0.389201	0.101986	Scfd1	Sec1 family domain-containing protein 1
P13516	1.11574	0.000988132	Scd1;Scd3;Scd2	Acyl-CoA desaturase 1;Acyl-CoA desaturase 2
O35114	-0.23272	0.542706	Scarb2	Lysosome membrane protein 2
O35609	0.20656	0.251038	Scamp3	Secretory carrier-associated membrane protein 3
Q8K021	0.1223	0.661805	Scamp1	Secretory carrier-associated membrane protein 1
P70122	-0.38392	0.137857	Sbds	Ribosome maturation protein SBDS
P26638	0.0808994	0.269308	Sars	Serine--tRNA ligase, cytoplasmic
Q9D1J3	-0.0180002	0.893719	Sarnp	SAP domain-containing ribonucleoprotein
Q99LB7	0.012578	0.914968	Sardh	Sarcosine dehydrogenase, mitochondrial
Q9CQC9	-0.1568	0.339209	Sar1b	GTP-binding protein SAR1b
P36536	1.1766	0.0139438	Sar1a	GTP-binding protein SAR1a
O55128	0.397922	0.591136	Sap18	Histone deacetylase complex subunit SAP18
Q8BGH2	0.378059	0.0385111	Samm50	Sorting and assembly machinery component 50 homolog
Q60710	-0.0321605	0.834403	Samhd1	Deoxynucleoside triphosphate triphosphohydrolase SAMHD1
Q9EP69	0.35132	0.046229	Sacm1l	Phosphatidylinositide phosphatase SAC1
P31725	-0.08666	0.825023	S100a9	Protein S100-A9
P50543	-0.101401	0.807604	S100a11	Protein S100-A11
Q9WTM5	0.452979	0.249685	Ruvbl2	RuvB-like 2
P60122	0.10416	0.444923	Ruvbl1	RuvB-like 1
Q924D0	0.0260804	0.901817	Rtn4ip1	Reticulon-4-interacting protein 1, mitochondrial
Q99P72	0.192141	0.722272	Rtn4	Reticulon-4
Q9ES97	0.280459	0.100898	Rtn3	Reticulon-3
Q99K95	0.68912	0.0543468	Rtfdc1	Protein RTF2 homolog
Q99LF4	0.15092	0.150265	Rtcb	tRNA-splicing ligase RtcB homolog
Q01730	-0.0726806	0.492144	Rsu1	Ras suppressor protein 1
Q99PL5	-0.086642	0.417961	Rrbp1	Ribosome-binding protein 1
P62071	-0.122658	0.646435	Rras2	Ras-related protein R-Ras2
P10833	0.310801	0.0402338	Rras	Ras-related protein R-Ras
P14206	-0.29198	0.0491115	Rpsa	40S ribosomal protein SA
Q6ZWN5	0.0806202	0.643555	Rps9	40S ribosomal protein S9
P62242	0.0755406	0.676549	Rps8	40S ribosomal protein S8
P62082	-0.321017	0.00459569	Rps7	40S ribosomal protein S7
P62754	-0.0246816	0.801573	Rps6	40S ribosomal protein S6
P97461	0.0824402	0.703094	Rps5	40S ribosomal protein S5;40S ribosomal protein S5, N-terminally processed
P62702	-0.03726	0.665413	Rps4x	40S ribosomal protein S4, X isoform
P97351	-0.20274	0.0275815	Rps3a	40S ribosomal protein S3a
P62908	-0.02112	0.673464	Rps3	40S ribosomal protein S3
P62274	-0.0169393	0.942208	Rps29	40S ribosomal protein S29
P62858	-0.215841	0.0125596	Rps28	40S ribosomal protein S28
Q6ZWY3	-0.2864	0.000437198	Rps27l	40S ribosomal protein S27-like
Q6ZWU9	0.19334	0.128117	Rps27	40S ribosomal protein S27
P62855	-0.5684	0.00627506	Rps26	40S ribosomal protein S26
P62852	-0.193059	0.0604726	Rps25	40S ribosomal protein S25
P62849	-0.0519006	0.721411	Rps24	40S ribosomal protein S24
P62267	0.0780392	0.527064	Rps23	40S ribosomal protein S23
Q9CQR2	-0.175219	0.0057775	Rps21	40S ribosomal protein S21
P60867	-0.172658	0.000970041	Rps20	40S ribosomal protein S20
P25444	-0.11804	0.0862185	Rps2	40S ribosomal protein S2
Q9CZX8	-0.135941	0.0561916	Rps19	40S ribosomal protein S19
P62270	-0.06748	0.402171	Rps18	40S ribosomal protein S18
P63276	-0.209541	0.0069701	Rps17	40S ribosomal protein S17
P14131	-0.191219	0.164259	Rps16	40S ribosomal protein S16
P62245	-0.0463596	0.564825	Rps15a	40S ribosomal protein S15a
P62843	-0.13566	0.206087	Rps15	40S ribosomal protein S15
P62264	-0.0857796	0.207667	Rps14	40S ribosomal protein S14
P62301	-0.186362	0.0964906	Rps13	40S ribosomal protein S13
P63323	-0.2841	0.00361179	Rps12	40S ribosomal protein S12
P62281	0.0236802	0.800192	Rps11	40S ribosomal protein S11
P63325	-0.154321	0.134009	Rps10	40S ribosomal protein S10
Q9CSU0	0.358882	0.193293	Rprd1b	Regulation of nuclear pre-mRNA domain-containing protein 1B
Q9DBG6	-0.468702	2.41e-05	Rpn2	Dolichyl-diphosphooligosaccharide--protein glycosyltransferase subunit 2
Q91YQ5	-0.24754	0.0018763	Rpn1	Dolichyl-diphosphooligosaccharide--protein glycosyltransferase subunit 1
P99027	-0.323597	0.00348195	Rplp2	60S acidic ribosomal protein P2
P47955	-0.31416	0.0855133	Rplp1	60S acidic ribosomal protein P1
P14869	-0.0169796	0.867315	Rplp0	60S acidic ribosomal protein P0
P51410	-0.327481	0.00306009	Rpl9	60S ribosomal protein L9
P62918	0.0566994	0.728017	Rpl8	60S ribosomal protein L8
P12970	-0.0021418	0.990406	Rpl7a	60S ribosomal protein L7a
P14148	0.19118	0.437116	Rpl7	60S ribosomal protein L7
P47911	0.0164372	0.931124	Rpl6	60S ribosomal protein L6
P47962	-0.09032	0.116548	Rpl5	60S ribosomal protein L5
Q9D8E6	0.0967596	0.466241	Rpl4	60S ribosomal protein L4
Q9JJI8	-0.628761	0.000870348	Rpl38	60S ribosomal protein L38
P61514	0.3777	0.114888	Rpl37a	60S ribosomal protein L37a
P83882	-2.78684	6.01e-06	Rpl36a	60S ribosomal protein L36a
P47964	-0.295042	0.193167	Rpl36	60S ribosomal protein L36
O55142	-0.0486202	0.73073	Rpl35a	60S ribosomal protein L35a
Q6ZWV7	0.0962596	0.673614	Rpl35	60S ribosomal protein L35
Q9D1R9	0.0413608	0.832307	Rpl34	60S ribosomal protein L34
P62911	0.1651	0.248865	Rpl32	60S ribosomal protein L32
P62900	-0.266941	0.0403753	Rpl31	60S ribosomal protein L31
P62889	0.204779	0.120606	Rpl30	60S ribosomal protein L30
P27659	-0.138161	0.262877	Rpl3	60S ribosomal protein L3
P47915	-0.15952	0.58963	Rpl29	60S ribosomal protein L29
P41105	-0.0542988	0.89141	Rpl28	60S ribosomal protein L28
P14115	-0.0438212	0.722463	Rpl27a	60S ribosomal protein L27a
P61358	-0.10942	0.501825	Rpl27	60S ribosomal protein L27
P61255	0.0750184	0.556011	Rpl26	60S ribosomal protein L26
Q8BP67	0.135018	0.609011	Rpl24	60S ribosomal protein L24
P62751	0.19632	0.1589	Rpl23a	60S ribosomal protein L23a
P62830	-0.24664	0.198924	Rpl23	60S ribosomal protein L23
Q9D7S7	-0.729619	0.0535204	Rpl22l1	60S ribosomal protein L22-like 1
P67984	-0.117399	0.216262	Rpl22	60S ribosomal protein L22
O09167	-0.0806594	0.564955	Rpl21	60S ribosomal protein L21
P84099	-0.141319	0.589376	Rpl19	60S ribosomal protein L19
P62717	-0.00930066	0.953244	Rpl18a	60S ribosomal protein L18a
P35980	0.0623188	0.761267	Rpl18	60S ribosomal protein L18
Q9CPR4	-0.1016	0.520112	Rpl17	60S ribosomal protein L17
Q9CZM2	0.0596004	0.710357	Rpl15	60S ribosomal protein L15
Q9CR57	0.0275792	0.885609	Rpl14	60S ribosomal protein L14
P19253	-0.0297006	0.860121	Rpl13a	60S ribosomal protein L13a
P47963	-0.140462	0.403171	Rpl13	60S ribosomal protein L13
P35979	-0.331941	0.0284369	Rpl12	60S ribosomal protein L12
Q9CXW4	-0.165	0.191664	Rpl11	60S ribosomal protein L11
P53026	-0.228218	0.0201213	Rpl10a	60S ribosomal protein L10a
Q6ZWV3	-0.0736588	0.602939	Rpl10;Rpl10l	60S ribosomal protein L10;60S ribosomal protein L10-like
Q8VCT3	-0.106101	0.681813	Rnpep	Aminopeptidase B
Q91VI7	0.10802	0.136994	Rnh1	Ribonuclease inhibitor
O35445	0.017204	0.964919	Rnf5	E3 ubiquitin-protein ligase RNF5
E9Q555	0.43712	0.407067	Rnf213	E3 ubiquitin-protein ligase RNF213
Q91YT2	0.133121	0.680676	Rnf185	E3 ubiquitin-protein ligase RNF185
C0HKG6	-0.25772	0.188387	Rnaset2b	0
Q3UJU9	-0.0617404	0.32311	Rmdn3	Regulator of microtubule dynamics protein 3
Q8BSE0	0.403559	0.0194946	Rmdn2	Regulator of microtubule dynamics protein 2
Q9DCV4	0.523019	0.00106015	Rmdn1	Regulator of microtubule dynamics protein 1
Q8BG51	0.10234	0.686177	Rhot1	Mitochondrial Rho GTPase 1
Q9QUI0	-0.0124601	0.945153	Rhoa;Rhoc	Transforming protein RhoA;Rho-related GTP-binding protein RhoC
Q64374	0.04754	0.320995	Rgn	Regucalcin
Q8CFV9	-0.213062	0.467758	Rfk	Riboflavin kinase
Q9D8S4	0.169761	0.498849	Rexo2	Oligoribonuclease, mitochondrial
Q64FW2	-0.20966	0.571211	Retsat	All-trans-retinol 13,14-reductase
Q9JM62	-0.0476204	0.669607	Reep6	Receptor expression-enhancing protein 6
P26043	-0.030842	0.523684	Rdx	Radixin
O88451	0.096198	0.105416	Rdh7	Retinol dehydrogenase 7
O54909	0.246858	0.0800462	Rdh16	0
Q8CEE7	-0.685603	0.0650209	Rdh13	Retinol dehydrogenase 13
Q9QYF1	0.289319	0.00138291	Rdh11	Retinol dehydrogenase 11
Q8VC52	-0.3635	0.367379	Rbpms2;Rbpms	RNA-binding protein with multiple splicing 2;RNA-binding protein with multiple splicing
Q91VM5	0.0686392	0.665318	Rbmxl1	RNA binding motif protein, X-linked-like-1
Q9WV02	-0.512381	0.534134	Rbmx	RNA-binding motif protein, X chromosome;RNA-binding motif protein, X chromosome, N-terminally processed
Q91WT8	-0.02798	0.90243	Rbm47	RNA-binding protein 47
Q8VH51	0.0950198	0.69268	Rbm39	RNA-binding protein 39
Q0VBL3	-0.200862	0.416298	Rbm15	0
Q8C2Q3	1.0429	0.0258198	Rbm14	RNA-binding protein 14
Q8R1Q9	-0.05766	0.859324	Rbks	Ribokinase
O88851	-0.46686	0.189513	Rbbp9	Putative hydrolase RBBP9
Q3U186	0.0441792	0.921107	Rars2	Probable arginine--tRNA ligase, mitochondrial
Q9D0I9	-0.0134006	0.90947	Rars	Arginine--tRNA ligase, cytoplasmic
P62835	-0.28524	0.0203532	Rap1a	Ras-related protein Rap-1A
Q9CT10	0.277241	0.429918	Ranbp3	Ran-binding protein 3
Q9ERU9	-0.715381	0.0950752	Ranbp2	E3 SUMO-protein ligase RanBP2
P34022	0.093559	0.53053	Ranbp1	Ran-specific GTPase-activating protein
P62827	-0.0573798	0.299547	Ran	GTP-binding nuclear protein Ran
Q64012	-0.0798004	0.532863	Raly	RNA-binding protein Raly
Q9JIW9	-0.0645188	0.77654	Ralb;Rala	Ras-related protein Ral-B;Ras-related protein Ral-A
P54728	-0.11256	0.461079	Rad23b	UV excision repair protein RAD23 homolog B
P63001	0.19144	0.038597	Rac1;Rac2;Rac3	Ras-related C3 botulinum toxin substrate 1;Ras-related C3 botulinum toxin substrate 2;Ras-related C3 botulinum toxin substrate 3
P53612	-0.321182	0.317353	Rabggtb	Geranylgeranyl transferase type-2 subunit beta
P55258	-0.49686	0.0182333	Rab8a	Ras-related protein Rab-8A
P51150	0.0290993	0.777871	Rab7a	Ras-related protein Rab-7a
P35279	0.352659	0.432925	Rab6a	Ras-related protein Rab-6A
P35278	0.70814	4.63e-05	Rab5c	Ras-related protein Rab-5C
P61021	-0.10038	0.37031	Rab5b	Ras-related protein Rab-5B
Q9CQD1	0.11806	0.533227	Rab5a	Ras-related protein Rab-5A
Q8BMG7	0.884038	0.103191	Rab3gap2	Rab3 GTPase-activating protein non-catalytic subunit
P53994	-0.20398	0.160366	Rab2a	Ras-related protein Rab-2A
P35282	0.253838	0.382568	Rab21	Ras-related protein Rab-21
Q9D1G1	-0.0049406	0.963814	Rab1b	Ras-related protein Rab-1B
P62821	0.135899	0.0710145	Rab1A	Ras-related protein Rab-1A
P35293	0.281221	0.308202	Rab18	Ras-related protein Rab-18
Q91V41	0.0793192	0.302647	Rab14	Ras-related protein Rab-14
Q9DD03	-0.765742	0.0988431	Rab13	Ras-related protein Rab-13
P46638	0.404979	0.000594159	Rab11b;Rab11a	Ras-related protein Rab-11B;Ras-related protein Rab-11A
P61027	-0.15466	0.415378	Rab10	Ras-related protein Rab-10
Q91X91	0.048522	0.412969	Qprt	Nicotinate-nucleotide pyrophosphorylase [carboxylating]
Q8BVI4	-0.03566	0.728765	Qdpr	Dihydropteridine reductase
Q8BML9	-0.11734	0.374928	Qars	0
Q9WUB3	0.920399	0.518155	Pygm	Glycogen phosphorylase, muscle form
Q9ET01	-0.039942	0.198905	Pygl	Glycogen phosphorylase, liver form
Q8CI94	-0.274439	0.275976	Pygb	Glycogen phosphorylase, brain form
Q9DCC4	0.39554	0.0377248	Pycrl	Pyrroline-5-carboxylate reductase 3
P42925	0.41564	0.0630659	Pxmp2	Peroxisomal membrane protein 2
O35295	0.376778	0.273244	Purb	Transcriptional activator protein Pur-beta
P42669	-0.471821	0.0593812	Pura	Transcriptional activator protein Pur-alpha
Q8R2Y8	-0.0951608	0.644602	Ptrh2	Peptidyl-tRNA hydrolase 2, mitochondrial
A2A8L5	-0.145678	0.462624	Ptprf	Receptor-type tyrosine-protein phosphatase F
Q66GT5	0.21846	0.472111	Ptpmt1	Phosphatidylglycerophosphatase and protein-tyrosine phosphatase 1
Q9D0J8	0.17724	0.511917	Ptms	Parathymosin
P26350	-0.155681	0.588664	Ptma	Prothymosin alpha;Prothymosin alpha, N-terminally processed;Thymosin alpha
P34152	-2.29348	0.0951692	Ptk2	Focal adhesion kinase 1
P22437	0.469102	0.0873192	Ptgs1	Prostaglandin G/H synthase 1
Q8VDQ1	-0.183119	0.658398	Ptgr2	Prostaglandin reductase 2
Q9R0Q7	0.83446	0.0592579	Ptges3	Prostaglandin E synthase 3
Q8BWM0	0.273759	0.205279	Ptges2	Prostaglandin E synthase 2;Prostaglandin E synthase 2 truncated form
Q60866	0.302439	0.0067017	Pter	Phosphotriesterase-related protein
Q8BHD7	0.0720989	0.829753	Ptbp3	Polypyrimidine tract-binding protein 3
P17225	0.14824	0.332482	Ptbp1	Polypyrimidine tract-binding protein 1
P61290	-1.45574	0.0549113	Psme3	Proteasome activator complex subunit 3
P97372	-0.15438	0.0283225	Psme2	Proteasome activator complex subunit 2
P97371	0.13386	0.21759	Psme1	Proteasome activator complex subunit 1
Q9CR00	-0.0319196	0.920351	Psmd9	26S proteasome non-ATPase regulatory subunit 9
Q9CX56	0.61984	0.0660767	Psmd8	26S proteasome non-ATPase regulatory subunit 8
P26516	0.335539	0.0655304	Psmd7	26S proteasome non-ATPase regulatory subunit 7
Q99JI4	0.0286394	0.790354	Psmd6	26S proteasome non-ATPase regulatory subunit 6
Q8BJY1	0.245799	0.0163779	Psmd5	26S proteasome non-ATPase regulatory subunit 5
O35226	0.0960194	0.527723	Psmd4	26S proteasome non-ATPase regulatory subunit 4
P14685	0.14692	0.323976	Psmd3	26S proteasome non-ATPase regulatory subunit 3
Q8VDM4	0.0168796	0.762884	Psmd2	26S proteasome non-ATPase regulatory subunit 2
O35593	0.34016	0.00622157	Psmd14	26S proteasome non-ATPase regulatory subunit 14
Q9WVJ2	0.0893602	0.0399092	Psmd13	26S proteasome non-ATPase regulatory subunit 13
Q9D8W5	-0.0090403	0.921251	Psmd12	26S proteasome non-ATPase regulatory subunit 12
Q8BG32	-0.5479	0.00130719	Psmd11	26S proteasome non-ATPase regulatory subunit 11
Q3TXS7	0.19738	0.0514656	Psmd1	26S proteasome non-ATPase regulatory subunit 1
P62334	0.0703996	0.586791	Psmc6	26S protease regulatory subunit 10B
P62196	0.0141394	0.913264	Psmc5	26S protease regulatory subunit 8
P54775	0.0149988	0.848508	Psmc4	26S protease regulatory subunit 6B
O88685	-0.01374	0.8737	Psmc3	26S protease regulatory subunit 6A
P46471	0.0723594	0.466257	Psmc2	26S protease regulatory subunit 7
P62192	-0.119441	0.146114	Psmc1	26S protease regulatory subunit 4
P28076	-0.3096	0.410108	Psmb9	Proteasome subunit beta type-9
P28063	-0.176541	0.188253	Psmb8	Proteasome subunit beta type-8
P70195	0.31332	0.0381149	Psmb7	Proteasome subunit beta type-7
Q60692	-0.0748198	0.503383	Psmb6	Proteasome subunit beta type-6
O55234	0.15614	0.147143	Psmb5	Proteasome subunit beta type-5
P99026	0.197779	0.0123568	Psmb4	Proteasome subunit beta type-4
Q9R1P1	0.0664792	0.451381	Psmb3	Proteasome subunit beta type-3
Q9R1P3	0.07126	0.422512	Psmb2	Proteasome subunit beta type-2
O09061	0.30156	0.000898897	Psmb1	Proteasome subunit beta type-1
Q9Z2U0	0.0471986	0.55191	Psma7	Proteasome subunit alpha type-7
Q9QUM9	0.0350598	0.46237	Psma6	Proteasome subunit alpha type-6
Q9Z2U1	-0.0712994	0.185486	Psma5	Proteasome subunit alpha type-5
Q9R1P0	0.05764	0.619646	Psma4	Proteasome subunit alpha type-4
O70435	0.0118598	0.905018	Psma3	Proteasome subunit alpha type-3
P49722	-0.12316	0.155434	Psma2	Proteasome subunit alpha type-2
Q9R1P4	0.021359	0.644449	Psma1	Proteasome subunit alpha type-1
Q61207	0.21886	0.121125	Psap	Prosaposin
Q8BIW1	-0.159321	0.261506	Prune	Protein prune homolog
Q3TLH4	-0.303138	0.568042	Prrc2c	Protein PRRC2C
Q3UPH1	-0.0136212	0.965041	Prrc1	Protein PRRC1
Q9D0M1	0.0738993	0.651776	Prpsap1	Phosphoribosyl pyrophosphate synthase-associated protein 1
Q9D7G0	0.18484	0.00173534	Prps1	Ribose-phosphate pyrophosphokinase 1
Q99PV0	0.107859	0.481636	Prpf8	Pre-mRNA-processing-splicing factor 8
Q91YR7	0.0335	0.913835	Prpf6	Pre-mRNA-processing factor 6
Q99KP6	-0.0755404	0.711639	Prpf19	Pre-mRNA-processing factor 19
Q9Z2Y8	-0.129501	0.198503	Prosc	Proline synthase co-transcribed bacterial homolog protein
Q8VCZ9	0.17956	0.24855	Prodh2	Probable proline dehydrogenase 2
Q9WU79	0.326619	0.00260424	Prodh	Proline dehydrogenase 1, mitochondrial
P33587	0.538818	0.0881134	Proc	Vitamin K-dependent protein C;Vitamin K-dependent protein C light chain;Vitamin K-dependent protein C heavy chain;Activation peptide
Q9WTX2	-0.360923	0.0979165	Prkra	Interferon-inducible double-stranded RNA-dependent protein kinase activator A
O08795	-0.122161	0.346308	Prkcsh	Glucosidase 2 subunit beta
P12367	0.0393601	0.72484	Prkar2a	cAMP-dependent protein kinase type II-alpha regulatory subunit
Q9DBC7	-0.0644212	0.738724	Prkar1a	cAMP-dependent protein kinase type I-alpha regulatory subunit;cAMP-dependent protein kinase type I-alpha regulatory subunit, N-terminally processed
O54950	0.0241788	0.910706	Prkag1	5-AMP-activated protein kinase subunit gamma-1
P68181	0.908361	0.0347127	Prkacb	cAMP-dependent protein kinase catalytic subunit beta
Q9QUR6	0.234019	0.234998	Prep	Prolyl endopeptidase
Q9JK53	0.434381	0.137545	Prelp	Prolargin
O08709	-0.031738	0.409808	Prdx6	Peroxiredoxin-6
P99029	-0.023924	0.818268	Prdx5	Peroxiredoxin-5, mitochondrial
O08807	0.00614	0.946809	Prdx4	Peroxiredoxin-4
P20108	-0.0315394	0.608326	Prdx3	Thioredoxin-dependent peroxide reductase, mitochondrial
Q61171	0.015682	0.731376	Prdx2	Peroxiredoxin-2
P35700	0.064058	0.171449	Prdx1	Peroxiredoxin-1
Q7TMR0	-0.517023	0.186344	Prcp	Lysosomal Pro-X carboxypeptidase
O88531	0.0587992	0.547162	Ppt1	Palmitoyl-protein thioesterase 1
Q9CQR6	0.151417	0.439694	Ppp6c	Serine/threonine-protein phosphatase 6 catalytic subunit;Serine/threonine-protein phosphatase 6 catalytic subunit, N-terminally processed
Q0VGB7	-0.078701	0.781209	Ppp4r2	Serine/threonine-protein phosphatase 4 regulatory subunit 2
P58389	0.02392	0.935212	Ppp2r4	Serine/threonine-protein phosphatase 2A activator
Q6P1F6	0.725478	0.0990146	Ppp2r2a	Serine/threonine-protein phosphatase 2A 55 kDa regulatory subunit B alpha isoform
Q76MZ3	0.0947794	0.337399	Ppp2r1a	Serine/threonine-protein phosphatase 2A 65 kDa regulatory subunit A alpha isoform
P63330	0.96804	0.166684	Ppp2ca;Ppp2cb	Serine/threonine-protein phosphatase 2A catalytic subunit alpha isoform;Serine/threonine-protein phosphatase 2A catalytic subunit beta isoform
Q3UM45	0.387318	0.0174246	Ppp1r7	Protein phosphatase 1 regulatory subunit 7
P62141	0.951498	0.107238	Ppp1cb	Serine/threonine-protein phosphatase PP1-beta catalytic subunit
P36993	0.4498	0.0275628	Ppm1b	Protein phosphatase 1B
P49443	0.10248	0.544276	Ppm1a	Protein phosphatase 1A
Q99KR7	0.2387	0.543503	Ppif	Peptidyl-prolyl cis-trans isomerase F, mitochondrial
Q9CR16	0.21304	0.382708	Ppid	Peptidyl-prolyl cis-trans isomerase D
P24369	-0.204898	0.0859824	Ppib	Peptidyl-prolyl cis-trans isomerase B
P17742	-0.017242	0.85625	Ppia	Peptidyl-prolyl cis-trans isomerase A;Peptidyl-prolyl cis-trans isomerase A, N-terminally processed
Q8C8U0	0.404819	0.197206	Ppfibp1	Liprin-beta-1
Q8VDG5	0.37772	0.192327	Ppcs	Phosphopantothenate--cysteine ligase
Q61469	0.694181	0.403922	Ppap2a	Lipid phosphate phosphohydrolase 1
Q91VM9	-0.207601	0.559537	Ppa2	Inorganic pyrophosphatase 2, mitochondrial
Q9D819	0.0890412	0.378177	Ppa1	Inorganic pyrophosphatase
P37040	0.128062	0.0218789	Por	NADPH--cytochrome P450 reductase
Q62087	0.4243	0.139051	Pon3	Serum paraoxonase/lactonase 3
Q62086	-0.0257608	0.869928	Pon2	Serum paraoxonase/arylesterase 2
P52430	-0.0363212	0.786542	Pon1	Serum paraoxonase/arylesterase 1
Q91VA6	0.62544	0.0106183	Poldip2	Polymerase delta-interacting protein 2
Q8K1R3	-0.237861	0.124859	Pnpt1	Polyribonucleotide nucleotidyltransferase 1, mitochondrial
Q91XF0	-0.198481	0.0519703	Pnpo	Pyridoxine-5-phosphate oxidase
P23492	0.0750206	0.216028	Pnp	Purine nucleoside phosphorylase
Q9JLV6	-0.3562	0.0780458	Pnkp	Bifunctional polynucleotide phosphatase/kinase;Polynucleotide 3-phosphatase;Polynucleotide 5-hydroxyl-kinase
Q9D1G2	1.42768	0.00339304	Pmvk	Phosphomevalonate kinase
Q9CXT8	0.597879	0.0502552	Pmpcb	Mitochondrial-processing peptidase subunit beta
Q9DC61	0.0134997	0.907659	Pmpca	Mitochondrial-processing peptidase subunit alpha
Q9Z2M7	-0.22356	0.0393899	Pmm2	Phosphomannomutase 2
Q8C165	0.0811601	0.591255	Pm20d1	Probable carboxypeptidase PM20D1
Q99K51	-0.15162	0.462163	Pls3	Plastin-3
Q9DBG5	0.18192	0.475446	Plin3	Perilipin-3
P43883	-0.166778	0.539265	Plin2	Perilipin-2
P20918	-0.0932211	0.590271	Plg	Plasminogen;Plasmin heavy chain A;Activation peptide;Angiostatin;Plasmin heavy chain A, short form;Plasmin light chain B
Q9QXS1	0.0937794	0.594451	Plec	Plectin
Q4KWH5	1.06134	0.0173913	Plch1	1-phosphatidylinositol 4,5-bisphosphate phosphodiesterase eta-1
Q3TCN2	-0.8134	0.0197238	Plbd2	Putative phospholipase B-like 2;Putative phospholipase B-like 2 28 kDa form;Putative phospholipase B-like 2 40 kDa form;Putative phospholipase B-like 2 15 kDa form
P27612	-0.128721	0.747971	Plaa	Phospholipase A-2-activating protein
P52480	0.190259	0.508037	Pkm	Pyruvate kinase PKM
P53657	0.254502	0.0161524	Pklr	Pyruvate kinase PKLR
Q8K411	-0.14146	0.63686	Pitrm1	Presequence protease, mitochondrial
P53811	0.37718	0.00449874	Pitpnb	Phosphatidylinositol transfer protein beta isoform
P53810	0.16216	0.118083	Pitpna	Phosphatidylinositol transfer protein alpha isoform
Q9D826	0.110801	0.0738411	Pipox	Peroxisomal sarcosine oxidase
Q6PD26	0.08472	0.797154	Pigs	GPI transamidase component PIG-S
O70570	1.68692	0.0102069	Pigr	Polymeric immunoglobulin receptor;Secretory component
Q7M6Y3	0.0266989	0.885484	Picalm	Phosphatidylinositol-binding clathrin assembly protein
Q9DB26	0.15674	0.615393	Phyhd1	Phytanoyl-CoA dioxygenase domain-containing protein 1
O35386	-0.009	0.938557	Phyh	Phytanoyl-CoA dioxygenase, peroxisomal
O35129	-0.104158	0.0881357	Phb2	Prohibitin-2
P67778	0.0014	0.981892	Phb	Prohibitin
Q80UU9	-0.195562	0.432281	Pgrmc2	Membrane-associated progesterone receptor component 2
O55022	-0.48696	0.000728827	Pgrmc1	Membrane-associated progesterone receptor component 1
Q8CHP8	0.0397406	0.839918	Pgp	Phosphoglycolate phosphatase
Q9CYR6	0.31352	0.010385	Pgm3	Phosphoacetylglucosamine mutase
Q9D0F9	0.092922	0.267538	Pgm1	Phosphoglucomutase-1
Q9CQ60	-0.287179	0.03747	Pgls	6-phosphogluconolactonase
P09411	-0.156762	0.0272856	Pgk1	Phosphoglycerate kinase 1
Q9DCD0	0.28132	0.00349452	Pgd	6-phosphogluconate dehydrogenase, decarboxylating
Q9DBJ1	0.054318	0.486863	Pgam1	Phosphoglycerate mutase 1
P12382	0.843621	0.0026342	Pfkl	ATP-dependent 6-phosphofructokinase, liver type
P70266	0.158579	0.322085	Pfkfb1	6-phosphofructo-2-kinase/fructose-2,6-bisphosphatase 1;6-phosphofructo-2-kinase;Fructose-2,6-bisphosphatase
Q9WU28	0.160739	0.743304	Pfdn5	Prefoldin subunit 5
O70591	0.23428	0.496164	Pfdn2	Prefoldin subunit 2
Q99LC9	-0.446619	0.477441	Pex6	Peroxisome assembly factor 2
O09012	0.31694	0.248853	Pex5	Peroxisomal targeting signal 1 receptor
Q8BGI5	-0.765461	0.0154156	Pex26	Peroxisome assembly protein 26
Q91XC9	0.0371192	0.897418	Pex16	Peroxisomal membrane protein PEX16
Q9R0A0	-0.480081	0.106548	Pex14	Peroxisomal membrane protein PEX14
Q5BL07	0.6872	0.0181916	Pex1	Peroxisome biogenesis factor 1
Q9EQ61	-0.219479	0.277297	Pes1	Pescadillo homolog
Q11136	-0.577301	0.00263377	Pepd	Xaa-Pro dipeptidase
Q99MZ7	0.467081	0.00138771	Pecr	Peroxisomal trans-2-enoyl-CoA reductase
P70296	0.0565608	0.40339	Pebp1	Phosphatidylethanolamine-binding protein 1;Hippocampal cholinergic neurostimulating peptide
Q9JIL4	-0.2452	0.0792962	Pdzk1	Na(+)/H(+) exchange regulatory cofactor NHE-RF3
Q8K183	-0.0301808	0.802663	Pdxk	Pyridoxal kinase
Q8CI51	-0.0730401	0.763838	Pdlim5	PDZ and LIM domain protein 5
O70400	1.06732	0.00654586	Pdlim1	PDZ and LIM domain protein 1
Q922R8	-0.29178	0.00839537	Pdia6	Protein disulfide-isomerase A6
Q921X9	-0.16212	0.103901	Pdia5	Protein disulfide-isomerase A5
P08003	-0.274298	0.00115477	Pdia4	Protein disulfide-isomerase A4
P27773	-0.375984	4.58e-05	Pdia3	Protein disulfide-isomerase A3
Q8BKZ9	0.23436	0.314096	Pdhx	Pyruvate dehydrogenase protein X component, mitochondrial
Q9D051	0.214179	0.241738	Pdhb	Pyruvate dehydrogenase E1 component subunit beta, mitochondrial
P35486	0.15604	0.228904	Pdha1	Pyruvate dehydrogenase E1 component subunit alpha, somatic form, mitochondrial
Q9WU78	0.0921592	0.275679	Pdcd6ip	Programmed cell death 6-interacting protein
P12815	-0.349561	0.0157327	Pdcd6	Programmed cell death protein 6
P56812	0.13872	0.704861	Pdcd5	Programmed cell death protein 5
Q3UHX2	-0.38738	0.0508733	Pdap1	28 kDa heat- and acid-stable phosphoprotein
Q922E4	0.314659	0.00116135	Pcyt2	Ethanolamine-phosphate cytidylyltransferase
P49586	0.160422	0.303692	Pcyt1a;Pcyt1b	Choline-phosphate cytidylyltransferase A;Choline-phosphate cytidylyltransferase B
Q9CQF9	-0.1908	0.286144	Pcyox1	Prenylcysteine oxidase
Q6P8I4	-0.343019	0.430526	Pcnp	PEST proteolytic signal-containing nuclear protein
Q9Z2V4	-0.432238	0.00105048	Pck1	Phosphoenolpyruvate carboxykinase, cytosolic [GTP]
Q99MN9	0.0460384	0.523895	Pccb	Propionyl-CoA carboxylase beta chain, mitochondrial
Q91ZA3	0.0008406	0.990768	Pcca	Propionyl-CoA carboxylase alpha chain, mitochondrial
Q61990	-0.49362	0.00894831	Pcbp2;Pcbp3	Poly(rC)-binding protein 2;Poly(rC)-binding protein 3
P60335	0.02586	0.785809	Pcbp1	Poly(rC)-binding protein 1
Q9CZL5	0.586021	0.183581	Pcbd2	Pterin-4-alpha-carbinolamine dehydratase 2
P61458	0.277719	0.0892644	Pcbd1	Pterin-4-alpha-carbinolamine dehydratase
Q05920	0.1001	0.177216	Pc	Pyruvate carboxylase, mitochondrial
Q9CXN7	-0.00024	0.996731	Pbld2	Phenazine biosynthesis-like domain-containing protein 2
Q9DCG6	-0.07304	0.315519	Pbld1	Phenazine biosynthesis-like domain-containing protein 1
Q9EPC1	-0.225902	0.3474	Parva	Alpha-parvin
Q8CAS9	0.0593188	0.873845	Parp9	Poly [ADP-ribose] polymerase 9
Q8BZ20	-0.54766	0.14883	Parp12	Poly [ADP-ribose] polymerase 12
Q99LX0	0.094682	0.062408	Park7	Protein deglycase DJ-1
O88428	0.42484	0.00082873	Papss2	Bifunctional 3-phosphoadenosine 5-phosphosulfate synthase 2;Sulfate adenylyltransferase;Adenylyl-sulfate kinase
Q9CQV1	0.13202	0.501133	Pam16	Mitochondrial import inner membrane translocase subunit TIM16
Q8CIN4	0.653102	0.0289332	Pak2;Pak3	Serine/threonine-protein kinase PAK 2;PAK-2p27;PAK-2p34;Serine/threonine-protein kinase PAK 3
Q9DCL9	0.418241	0.0764998	Paics	Multifunctional protein ADE2;Phosphoribosylaminoimidazole-succinocarboxamide synthase;Phosphoribosylaminoimidazole carboxylase
P16331	0.151418	0.165691	Pah	Phenylalanine-4-hydroxylase
Q8VDG7	0.619781	0.0593394	Pafah2	Platelet-activating factor acetylhydrolase 2, cytoplasmic
Q61206	0.828119	0.000467508	Pafah1b2	Platelet-activating factor acetylhydrolase IB subunit beta
P63005	-0.0843402	0.576411	Pafah1b1	Platelet-activating factor acetylhydrolase IB subunit alpha
Q99JB8	0.0316406	0.822109	Pacsin3	Protein kinase C and casein kinase II substrate protein 3
Q9WVE8	-0.401199	0.287706	Pacsin2	Protein kinase C and casein kinase substrate in neurons protein 2
P29341	-0.0699814	0.448436	Pabpc1	Polyadenylate-binding protein 1
P50580	-0.0772802	0.358545	Pa2g4	Proliferation-associated protein 2G4
P09103	-0.15006	0.0100304	P4hb	Protein disulfide-isomerase
Q6P9R2	0.609239	0.0340728	Oxsr1	Serine/threonine-protein kinase OSR1
Q9D404	-0.0204204	0.929934	Oxsm	3-oxoacyl-[acyl-carrier-protein] synthase, mitochondrial
Q8VE38	-0.910439	0.0105821	Oxnad1	Oxidoreductase NAD-binding domain-containing protein 1
Q7TQI3	-0.0687405	0.46851	Otub1	Ubiquitin thioesterase OTUB1
P11725	-0.10578	0.107273	Otc	Ornithine carbamoyltransferase, mitochondrial
Q62422	0.09706	0.481546	Ostf1	Osteoclast-stimulating factor 1
Q78XF5	-0.0966028	0.807937	Ostc	Oligosaccharyltransferase complex subunit OSTC
Q91XL9	1.26468	0.00439726	Osbpl1a	Oxysterol-binding protein-related protein 1
Q3B7Z2	0.10716	0.584872	Osbp	Oxysterol-binding protein 1
Q8K2C7	-0.2041	0.512358	Os9	Protein OS-9
Q60590	1.31886	0.00405916	Orm1	Alpha-1-acid glycoprotein 1
Q8K010	0.257079	0.00212116	Oplah	5-oxoprolinase
P58281	0.259859	0.119386	Opa1	Dynamin-like 120 kDa protein, mitochondrial;Dynamin-like 120 kDa protein, form S1
Q9CZ30	-0.31642	0.152143	Ola1	Obg-like ATPase 1
Q60597	0.066021	0.528798	Ogdh	2-oxoglutarate dehydrogenase, mitochondrial
Q9D8W7	-0.115519	0.552116	Ociad2	OCIA domain-containing protein 2
Q9CRD0	0.13622	0.52245	Ociad1	OCIA domain-containing protein 1
P29758	0.34834	0.00364874	Oat	Ornithine aminotransferase, mitochondrial
P61971	0.0579598	0.806213	Nutf2	Nuclear transport factor 2
Q80U93	-0.194822	0.681278	Nup214	Nuclear pore complex protein Nup214
E9Q7G0	0.152081	0.523775	Numa1	0
Q5F2E7	-1.29876	0.0241545	Nufip2	Nuclear fragile X mental retardation-interacting protein 2
Q99P30	-0.0575562	0.484185	Nudt7	Peroxisomal coenzyme A diphosphatase NUDT7
Q9JKX6	0.38902	0.217533	Nudt5	ADP-sugar pyrophosphatase
Q9CQF3	-0.229259	0.535751	Nudt21	Cleavage and polyadenylation specificity factor subunit 5
P56380	0.8511	0.0110326	Nudt2	Bis(5-nucleosyl)-tetraphosphatase [asymmetrical]
P11930	0.781519	0.0292595	Nudt19	Nucleoside diphosphate-linked moiety X motif 19, mitochondrial
Q9D142	0.0641796	0.742001	Nudt14	Uridine diphosphate glucose pyrophosphatase
Q9DCN1	-0.1358	0.613413	Nudt12	Peroxisomal NADH pyrophosphatase NUDT12
O35685	-0.41396	0.0948038	Nudc	Nuclear migration protein nudC
Q02819	-0.1544	0.0784698	Nucb1	Nucleobindin-1
P54729	-0.211101	0.567806	Nub1	NEDD8 ultimate buster 1
Q9CZ44	-0.47974	0.0181098	Nsfl1c	NSFL1 cofactor p47
P46460	-0.0355806	0.869625	Nsf	Vesicle-fusing ATPase
Q9R1J0	-0.0704001	0.596817	Nsdhl	Sterol-4-alpha-carboxylate 3-dehydrogenase, decarboxylating
Q8BHG1	0.277679	0.46865	Nrd1	Nardilysin
Q9JI75	-0.0193008	0.775032	Nqo2	Ribosyldihydronicotinamide dehydrogenase [quinone]
Q61937	-0.341101	0.0364505	Npm1	Nucleophosmin
P60670	-0.53916	0.0455319	Nploc4	Nuclear protein localization protein 4 homolog
Q11011	-0.465941	0.117526	Npepps	Puromycin-sensitive aminopeptidase
Q6NSR8	1.46436	0.0576628	Npepl1	Probable aminopeptidase NPEPL1
Q6DFW4	-0.297901	0.00524296	Nop58	Nucleolar protein 58
Q9D6Z1	-0.0897201	0.630893	Nop56	Nucleolar protein 56
Q99K48	-0.1544	0.161924	Nono	Non-POU domain-containing octamer-binding protein
Q6GQT9	-0.1841	0.307135	Nomo1	Nodal modulator 1
E9Q5C9	0.244199	0.289503	Nolc1	0
Q61941	0.192078	0.0542429	Nnt	NAD(P) transhydrogenase, mitochondrial
O70310	-0.14318	0.603851	Nmt1	Glycylpeptide N-tetradecanoyltransferase 1
Q8K2T1	0.240376	0.312245	Nmral1	NmrA-like family domain-containing protein 1
Q9WV85	-0.013641	0.982324	Nme3	Nucleoside diphosphate kinase 3
Q01768	-0.14436	0.0295773	Nme2	Nucleoside diphosphate kinase B
P15532	-0.253481	0.146287	Nme1	Nucleoside diphosphate kinase A
Q91YP2	-0.283559	0.149684	Nln	Neurolysin, mitochondrial
Q9JHW2	-0.22574	0.024694	Nit2	Omega-amidase NIT2
Q8VDK1	0.19882	0.0601433	Nit1	Nitrilase homolog 1
Q9CQE1	0.0041997	0.97799	Nipsnap3b	Protein NipSnap homolog 3B
O55125	0.480719	0.125779	Nipsnap1	Protein NipSnap homolog 1
O70131	0.100339	0.596274	Ninj1	Ninjurin-1
Q9D0T1	0.237161	0.146217	Nhp2l1	NHP2-like protein 1;NHP2-like protein 1, N-terminally processed
Q8BZW8	1.04982	0.056992	Nhlrc2	NHL repeat-containing protein 2
Q8CHT1	0.81524	0.135557	Ngef	Ephexin-1
Q9QZ23	-0.0271014	0.943542	Nfu1	NFU1 iron-sulfur cluster scaffold homolog, mitochondrial
Q9Z1J3	0.0276396	0.811305	Nfs1	Cysteine desulfurase, mitochondrial
P29595	0.372358	0.1632	Nedd8	NEDD8
P46935	0.0615594	0.812873	Nedd4	E3 ubiquitin-protein ligase NEDD4
Q8BK30	-0.19338	0.0046203	Ndufv3	NADH dehydrogenase [ubiquinone] flavoprotein 3, mitochondrial
Q9D6J6	0.5421	0.00581699	Ndufv2	NADH dehydrogenase [ubiquinone] flavoprotein 2, mitochondrial
Q91YT0	0.09264	0.224283	Ndufv1	NADH dehydrogenase [ubiquinone] flavoprotein 1, mitochondrial
Q8K3J1	0.0243998	0.832554	Ndufs8	NADH dehydrogenase [ubiquinone] iron-sulfur protein 8, mitochondrial
Q9DC70	0.22942	0.316329	Ndufs7	NADH dehydrogenase [ubiquinone] iron-sulfur protein 7, mitochondrial
P52503	0.16264	0.120503	Ndufs6	NADH dehydrogenase [ubiquinone] iron-sulfur protein 6, mitochondrial
Q99LY9	0.0294195	0.838416	Ndufs5	NADH dehydrogenase [ubiquinone] iron-sulfur protein 5;NADH dehydrogenase [ubiquinone] iron-sulfur protein 5, N-terminally processed
Q9CXZ1	0.00335962	0.975667	Ndufs4	NADH dehydrogenase [ubiquinone] iron-sulfur protein 4, mitochondrial
Q9DCT2	0.0847386	0.754369	Ndufs3	NADH dehydrogenase [ubiquinone] iron-sulfur protein 3, mitochondrial
Q91WD5	0.206259	0.0581242	Ndufs2	NADH dehydrogenase [ubiquinone] iron-sulfur protein 2, mitochondrial
Q91VD9	0.0782398	0.492697	Ndufs1	NADH-ubiquinone oxidoreductase 75 kDa subunit, mitochondrial
Q9CQ54	-0.0916204	0.347152	Ndufc2	NADH dehydrogenase [ubiquinone] 1 subunit C2
Q9CQJ8	0.287479	0.119665	Ndufb9	NADH dehydrogenase [ubiquinone] 1 beta subcomplex subunit 9
Q9D6J5	-0.204901	0.175078	Ndufb8	NADH dehydrogenase [ubiquinone] 1 beta subcomplex subunit 8, mitochondrial
Q3UIU2	0.7717	0.0954239	Ndufb6	NADH dehydrogenase [ubiquinone] 1 beta subcomplex subunit 6
Q9CQH3	-0.0208198	0.933287	Ndufb5	NADH dehydrogenase [ubiquinone] 1 beta subcomplex subunit 5, mitochondrial
Q9CQC7	-0.0253608	0.854076	Ndufb4	NADH dehydrogenase [ubiquinone] 1 beta subcomplex subunit 4
Q9CQZ6	-0.54564	0.00184283	Ndufb3	NADH dehydrogenase [ubiquinone] 1 beta subcomplex subunit 3
O09111	-0.1116	0.402653	Ndufb11	NADH dehydrogenase [ubiquinone] 1 beta subcomplex subunit 11, mitochondrial
Q9DCS9	0.0984801	0.63107	Ndufb10	NADH dehydrogenase [ubiquinone] 1 beta subcomplex subunit 10
Q9D1H6	-0.229221	0.29514	Ndufaf4	NADH dehydrogenase [ubiquinone] 1 alpha subcomplex assembly factor 4
Q9JKL4	-0.214442	0.391989	Ndufaf3	NADH dehydrogenase [ubiquinone] 1 alpha subcomplex assembly factor 3
Q9CR21	-0.0025802	0.987101	Ndufab1	Acyl carrier protein, mitochondrial
Q9DC69	0.163958	0.151414	Ndufa9	NADH dehydrogenase [ubiquinone] 1 alpha subcomplex subunit 9, mitochondrial
Q9DCJ5	-0.0090806	0.948387	Ndufa8	NADH dehydrogenase [ubiquinone] 1 alpha subcomplex subunit 8
Q9Z1P6	0.12186	0.338412	Ndufa7	NADH dehydrogenase [ubiquinone] 1 alpha subcomplex subunit 7
Q9CQZ5	0.12586	0.166375	Ndufa6	NADH dehydrogenase [ubiquinone] 1 alpha subcomplex subunit 6
Q9CPP6	0.0552995	0.704723	Ndufa5	NADH dehydrogenase [ubiquinone] 1 alpha subcomplex subunit 5
Q62425	0.163378	0.0909859	Ndufa4	Cytochrome c oxidase subunit NDUFA4
Q9CQ75	-0.0269803	0.801197	Ndufa2	NADH dehydrogenase [ubiquinone] 1 alpha subcomplex subunit 2
Q9ERS2	0.229759	0.123719	Ndufa13	NADH dehydrogenase [ubiquinone] 1 alpha subcomplex subunit 13
Q7TMF3	0.513919	0.0242728	Ndufa12	NADH dehydrogenase [ubiquinone] 1 alpha subcomplex subunit 12
Q9D8B4	0.33646	0.0468416	Ndufa11	NADH dehydrogenase [ubiquinone] 1 alpha subcomplex subunit 11
Q99LC3	0.329639	0.0535119	Ndufa10	NADH dehydrogenase [ubiquinone] 1 alpha subcomplex subunit 10, mitochondrial
Q9QYG0	-0.050084	0.611971	Ndrg2	Protein NDRG2
Q8VCM8	-0.21454	0.461424	Ncln	Nicalin
P09405	-0.143001	0.137201	Ncl	Nucleolin
Q91X97	0.442241	0.363116	Ncald;Hpca	Neurocalcin-delta;Neuron-specific calcium-binding protein hippocalcin
P50295	-0.0794196	0.496486	Nat2	Arylamine N-acetyltransferase 2
Q8K224	0.235419	0.309155	Nat10	N-acetyltransferase 10
Q99MD9	-0.277621	0.0739901	Nasp	Nuclear autoantigenic sperm protein
Q8BP47	-0.15458	0.305223	Nars	Asparagine--tRNA ligase, cytoplasmic
Q8CC86	0.317941	0.00138737	Naprt	Nicotinate phosphoribosyltransferase
Q9CWZ7	0.92154	0.0691464	Napg	Gamma-soluble NSF attachment protein
Q9DB05	0.189439	0.0645006	Napa	Alpha-soluble NSF attachment protein
Q78ZA7	-0.0293004	0.746931	Nap1l4	Nucleosome assembly protein 1-like 4
P28656	-0.24798	0.321278	Nap1l1	Nucleosome assembly protein 1-like 1
Q99J77	-0.201261	0.509727	Nans	0
Q99KQ4	-0.232721	0.207407	Nampt	Nicotinamide phosphoribosyltransferase
Q8C5H8	-0.0653802	0.180578	Nadk2	NAD kinase 2, mitochondrial
Q60817	-0.535001	0.00689501	Naca	Nascent polypeptide-associated complex subunit alpha;Nascent polypeptide-associated complex subunit alpha, muscle-specific form
Q80UM3	-0.159643	0.488938	Naa15	N-alpha-acetyltransferase 15, NatA auxiliary subunit
Q64331	-0.196239	0.476555	Myo6	Unconventional myosin-VI
Q9WTI7	-0.220661	0.362022	Myo1c	Unconventional myosin-Ic
P46735	-0.253401	0.192598	Myo1b	Unconventional myosin-Ib
Q9JMH9	0.12722	0.569308	Myo18a	Unconventional myosin-XVIIIa
Q6PDN3	0.0101204	0.950997	Mylk	Myosin light chain kinase, smooth muscle;Myosin light chain kinase, smooth muscle, deglutamylated form
Q60605	-0.0282798	0.801658	Myl6	Myosin light polypeptide 6
Q3THE2	-0.0922	0.6217	Myl12b	Myosin regulatory light chain 12B
P05977	1.03164	0.400744	Myl1	Myosin light chain 1/3, skeletal muscle isoform
Q8VDD5	0.04778	0.41632	Myh9	Myosin-9
Q91Z83	0.500321	0.67985	Myh7	Myosin-7
Q5SX39	-0.84556	0.688424	Myh4	Myosin-4
P13541	1.8134	0.053632	Myh3	Myosin-3
O08638	0.611219	0.359428	Myh11	Myosin-11
Q5SX40	1.0256	0.524572	Myh1	Myosin-1
Q9JK81	1.03498	0.0160572	Myg1	UPF0160 protein MYG1, mitochondrial
Q9CPT4	-0.32978	0.0222248	Mydgf	Myeloid-derived growth factor
Q7TPV4	-0.0299604	0.532411	Mybbp1a	Myb-binding protein 1A
Q9EQK5	-0.140461	0.13331	Mvp	Major vault protein
Q99JF5	-0.3405	0.334173	Mvd	Diphosphomevalonate decarboxylase
P16332	0.171498	0.215695	Mut	Methylmalonyl-CoA mutase, mitochondrial
P04939	-0.596	4.19e-05	Mup3	Major urinary protein 3
Q5FW60	-2.58796	0.0047585	Mup20	Major urinary protein 20
P11589	-0.3576	0.00408963	Mup2	Major urinary protein 2
P28666	0.0881608	0.703014	Mug2	Murinoglobulin-2
P28665	-0.176576	0.111857	Mug1	Murinoglobulin-1
P47802	0.534839	0.0698724	Mtx1	Metaxin-1
O08601	-0.158582	0.00120889	Mttp	Microsomal triglyceride transfer protein large subunit
P62774	0.0182994	0.855009	Mtpn	Myotrophin
P03921	0.24506	0.121095	Mtnd5	NADH-ubiquinone oxidoreductase chain 5
P03888	0.366701	0.207013	Mtnd1	NADH-ubiquinone oxidoreductase chain 1
Q9D110	0.0276002	0.92772	Mthfs	5-formyltetrahydrofolate cyclo-ligase
Q922D8	0.071	0.19354	Mthfd1	C-1-tetrahydrofolate synthase, cytoplasmic;Methylenetetrahydrofolate dehydrogenase;Methenyltetrahydrofolate cyclohydrolase;Formyltetrahydrofolate synthetase;C-1-tetrahydrofolate synthase, cytoplasmic, N-terminally processed
Q9CRB8	0.458619	0.270575	Mtfp1	Mitochondrial fission process protein 1
Q80WJ7	0.230079	0.313438	Mtdh	Protein LYRIC
P00416	0.408279	0.133182	mt-Co3	Cytochrome c oxidase subunit 3
P00405	0.05562	0.481487	Mtco2	Cytochrome c oxidase subunit 2
Q791V5	0.195061	0.110079	Mtch2	Mitochondrial carrier homolog 2
P03930	-0.110082	0.471251	Mtatp8	ATP synthase protein 8
Q9CQ65	0.271457	0.350877	Mtap	S-methyl-5-thioadenosine phosphorylase
Q9R190	0.0793982	0.675025	Mta2	Metastasis-associated protein MTA2
Q9D6Y7	-0.068881	0.336121	Msra	Mitochondrial peptide methionine sulfoxide reductase
P26041	0.16004	0.244261	Msn	Moesin
Q9CRA4	0.343318	0.210284	Msmo1	Methylsterol monooxygenase 1
Q9D6S7	-0.30234	0.278743	Mrrf	Ribosome-recycling factor, mitochondrial
Q9D7N3	-0.193601	0.431601	Mrps9	28S ribosomal protein S9, mitochondrial
Q99N87	-0.251101	0.407704	Mrps5	28S ribosomal protein S5, mitochondrial
Q9CQX8	0.26	0.200502	Mrps36	28S ribosomal protein S36, mitochondrial
Q8BJZ4	0.33046	0.504083	Mrps35	28S ribosomal protein S35, mitochondrial
Q9JIK9	0.116359	0.602043	Mrps34	28S ribosomal protein S34, mitochondrial
Q61733	-0.17402	0.593766	Mrps31	28S ribosomal protein S31, mitochondrial
Q8BK72	-0.242701	0.128606	Mrps27	28S ribosomal protein S27, mitochondrial
Q9D125	-0.719799	0.0601853	Mrps25	28S ribosomal protein S25, mitochondrial
Q9CQV5	0.0472012	0.831693	Mrps24	28S ribosomal protein S24, mitochondrial
Q8VE22	0.437219	0.0632841	Mrps23	28S ribosomal protein S23, mitochondrial
Q9CXW2	-0.286019	0.243907	Mrps22	28S ribosomal protein S22, mitochondrial
Q9CQE3	0.0049206	0.975607	Mrps17	28S ribosomal protein S17, mitochondrial
Q9D1H8	-0.319441	0.396461	Mrpl53	39S ribosomal protein L53, mitochondrial
Q9DCU6	0.468038	0.248557	Mrpl4	39S ribosomal protein L4, mitochondrial
Q9D1B9	-0.18308	0.377909	Mrpl28	39S ribosomal protein L28, mitochondrial
Q99N93	-0.36116	0.22655	Mrpl16	39S ribosomal protein L16, mitochondrial
Q9CPR5	-0.0968402	0.651522	Mrpl15	39S ribosomal protein L15, mitochondrial
Q9D1I6	0.039799	0.849971	Mrpl14	39S ribosomal protein L14, mitochondrial
Q9DB15	0.323139	0.0500961	Mrpl12	39S ribosomal protein L12, mitochondrial
Q99N96	0.463599	0.220269	Mrpl1	39S ribosomal protein L1, mitochondrial
Q9CQT1	0.233101	0.364087	Mri1	Methylthioribose-1-phosphate isomerase
Q61830	-0.19396	0.18324	Mrc1	Macrophage mannose receptor 1
Q99J99	0.15886	0.0907699	Mpst	3-mercaptopyruvate sulfurtransferase
Q9R0Q9	0.913576	0.0677785	Mpdu1	Mannose-P-dolichol utilization defect 1 protein
Q9D023	-0.80496	0.0122541	Mpc2	Mitochondrial pyruvate carrier 2
P63030	-0.328383	0.441063	Mpc1	Mitochondrial pyruvate carrier 1
P56379	0.0352401	0.841692	Mp68	6.8 kDa mitochondrial proteolipid
Q80UM7	-0.13372	0.288234	Mogs	Mannosyl-oligosaccharide glucosidase
Q5RKZ7	0.0589993	0.753491	Mocs1	Molybdenum cofactor biosynthesis protein 1;Cyclic pyranopterin monophosphate synthase;Cyclic pyranopterin monophosphate synthase accessory protein
Q14CH1	0.0688198	0.697579	Mocos	Molybdenum cofactor sulfurase
Q921Y0	0.119216	0.646132	Mob1a;Mob1b	MOB kinase activator 1A;MOB kinase activator 1B
Q9D273	-0.201639	0.144589	Mmab	Cob(I)yrinic acid a,c-diamide adenosyltransferase, mitochondrial
Q8C7H1	0.293621	0.485829	Mmaa	Methylmalonic aciduria type A homolog, mitochondrial
Q99J39	-0.00406042	0.982489	Mlycd	Malonyl-CoA decarboxylase, mitochondrial
O08609	0.0663191	0.845281	Mlx	Max-like protein X
Q9QZQ1	0.536278	0.223639	Mllt4	Afadin
Q6ZQI3	-0.0283805	0.807808	Mlec	Malectin
P34884	0.388479	0.0389337	Mif	Macrophage migration inhibitory factor
Q8BI84	-0.43828	0.00439401	Mia3	Melanoma inhibitory activity protein 3
Q91ZV0	-0.481419	0.0849657	Mia2	Melanoma inhibitory activity protein 2
Q91VS7	0.059558	0.456549	Mgst1	Microsomal glutathione S-transferase 1
O35678	0.0726997	0.710263	Mgll	Monoglyceride lipase
Q80U63	0.277199	0.460419	Mfn2	Mitofusin-2
Q811U4	-0.224179	0.71761	Mfn1	Mitofusin-1
Q9DD20	0.128199	0.0984891	Mettl7b	Methyltransferase-like protein 7B
O08663	-0.7001	0.0275208	Metap2	Methionine aminopeptidase 2
Q8BP48	-0.9664	0.132712	Metap1	Methionine aminopeptidase 1
Q91VH6	0.2293	0.440162	Memo1	Protein MEMO1
Q9DCS3	-0.230781	0.212178	Mecr	Trans-2-enoyl-CoA reductase, mitochondrial
P06801	0.163241	0.38119	Me1	NADP-dependent malic enzyme
P08249	0.06982	0.44797	Mdh2	Malate dehydrogenase, mitochondrial
P14152	-0.046658	0.456837	Mdh1	Malate dehydrogenase, cytoplasmic
Q9DB27	-0.176122	0.286682	Mcts1	Malignant T-cell-amplified sequence 1
Q8K5B2	-0.273041	0.378763	Mcfd2	Multiple coagulation factor deficiency protein 2 homolog
Q9D1I5	-0.583921	0.0395461	Mcee	Methylmalonyl-CoA epimerase, mitochondrial
Q3ULD5	-0.0607596	0.437998	Mccc2	Methylcrotonoyl-CoA carboxylase beta chain, mitochondrial
Q99MR8	-0.105539	0.512149	Mccc1	Methylcrotonoyl-CoA carboxylase subunit alpha, mitochondrial
Q8R3F5	0.552359	0.0351714	Mcat	Malonyl-CoA-acyl carrier protein transacylase, mitochondrial
P41317	0.11456	0.549992	Mbl2	Mannose-binding protein C
Q8VCF0	0.23908	0.306378	Mavs	Mitochondrial antiviral-signaling protein
Q8K310	0.189219	0.248198	Matr3	Matrin-3
Q99LB6	0.199518	0.22211	Mat2b	Methionine adenosyltransferase 2 subunit beta
Q3THS6	0.0432808	0.765795	Mat2a	S-adenosylmethionine synthase isoform type-2
Q91X83	0.77756	2.95e-05	Mat1a	S-adenosylmethionine synthase isoform type-1
Q68FL6	-0.0829405	0.679192	Mars	Methionine--tRNA ligase, cytoplasmic
P28667	-0.752341	0.00359015	Marcksl1	MARCKS-related protein
P26645	-0.0882408	0.481423	Marcks	Myristoylated alanine-rich C-kinase substrate
Q9CW42	0.185539	0.170142	44986	Mitochondrial amidoxime-reducing component 1
Q61166	0.33996	0.0707964	Mapre1	Microtubule-associated protein RP/EB family member 1
P63085	0.238558	0.53019	Mapk1	Mitogen-activated protein kinase 1
O88735	0.183341	0.758941	Map7	Ensconsin
P27546	0.026218	0.880189	Map4	Microtubule-associated protein 4
O09110	0.568141	0.0791973	Map2k3	Dual specificity mitogen-activated protein kinase kinase 3
P31938	-0.0057804	0.96644	Map2k1	Dual specificity mitogen-activated protein kinase kinase 1
Q8BW75	0.159118	0.0731312	Maob	Amine oxidase [flavin-containing] B
Q64133	0.18552	0.595565	Maoa	Amine oxidase [flavin-containing] A
Q9CXI5	-2.34736	3.59e-05	Manf	Mesencephalic astrocyte-derived neurotrophic factor
Q8K2I4	-0.227899	0.540606	Manba	Beta-mannosidase
O09159	-0.202581	0.185304	Man2b1	Lysosomal alpha-mannosidase
P27046	0.0259799	0.86275	Man2a1	Alpha-mannosidase 2
Q9CQY5	-0.386019	0.272274	Magt1	Magnesium transporter protein 1
Q922B1	0.58742	0.0508701	Macrod1	O-acetyl-ADP-ribose deacetylase MACROD1
Q9QXZ0	-0.640986	0.0789795	Macf1	Microtubule-actin cross-linking factor 1
P24668	0.0632212	0.845289	M6pr	Cation-dependent mannose-6-phosphate receptor
Q8K215	0.591078	0.0899485	Lyrm4	LYR motif-containing protein 4
Q3UFF7	-0.04904	0.786216	Lyplal1	Lysophospholipase-like protein 1
P97823	-0.0282398	0.732667	Lypla1	Acyl-protein thioesterase 1
P25911	-0.0742804	0.632064	Lyn	Tyrosine-protein kinase Lyn
P51885	0.621321	0.0222239	Lum	Lumican
Q7TNC4	-0.0518808	0.898037	Luc7l2;Luc7l	Putative RNA-binding protein Luc7-like 2;Putative RNA-binding protein Luc7-like 1
P24527	0.12222	0.28085	Lta4h	Leukotriene A-4 hydrolase
Q8BLN5	0.791599	0.0523185	Lss	Lanosterol synthase
Q99KG5	0.101899	0.735507	Lsr	Lipolysis-stimulated lipoprotein receptor
Q6ZWM4	0.34572	0.0733163	Lsm8	U6 snRNA-associated Sm-like protein LSm8
P62313	-0.230521	0.277452	Lsm6	U6 snRNA-associated Sm-like protein LSm6
Q9QXA5	-0.8036	0.00590052	Lsm4	U6 snRNA-associated Sm-like protein LSm4
O35900	-0.281542	0.600929	Lsm2	U6 snRNA-associated Sm-like protein LSm2
Q922Q8	-0.06556	0.417719	Lrrc59	Leucine-rich repeat-containing protein 59
Q505F5	-0.17036	0.347449	Lrrc47	Leucine-rich repeat-containing protein 47
Q9CRC8	-0.38198	0.205704	Lrrc40	Leucine-rich repeat-containing protein 40
Q6PB66	0.0237408	0.519724	Lrpprc	Leucine-rich PPR motif-containing protein, mitochondrial
P55302	0.26528	0.257576	Lrpap1	Alpha-2-macroglobulin receptor-associated protein
Q91ZX7	-0.273941	0.225729	Lrp1	Prolow-density lipoprotein receptor-related protein 1;Low-density lipoprotein receptor-related protein 1 85 kDa subunit;Low-density lipoprotein receptor-related protein 1 515 kDa subunit;Low-density lipoprotein receptor-related protein 1 intracellular domain
Q9ESE1	0.063496	0.812643	Lrba	Lipopolysaccharide-responsive and beige-like anchor protein
Q8BFW7	0.04872	0.838384	Lpp	Lipoma-preferred partner homolog
Q91YX5	-0.407021	0.179122	Lpgat1	Acyl-CoA:lysophosphatidylglycerol acyltransferase 1
Q9DBN5	-0.643301	1.71e-05	Lonp2	Lon protease homolog 2, peroxisomal
Q8CGK3	-0.0142198	0.84767	Lonp1	Lon protease homolog, mitochondrial
P21619	-0.0330802	0.876453	Lmnb2	Lamin-B2
P14733	-0.0679008	0.650121	Lmnb1	Lamin-B1
P48678	0.0376402	0.429505	Lmna	Prelamin-A/C;Lamin-A/C
Q3U3R4	-0.21902	0.161902	Lmf1	Lipase maturation factor 1
Q9DBH5	0.0636591	0.654847	Lman2	Vesicular integral-membrane protein VIP36
Q9D0F3	-0.157399	0.0344334	Lman1	Protein ERGIC-53
Q9Z0M5	0.03706	0.796139	Lipa	Lysosomal acid lipase/cholesteryl ester hydrolase
Q8JZS0	-0.19546	0.45888	Lin7a	Protein lin-7 homolog A
Q9ERG0	0.105519	0.517698	Lima1	LIM domain and actin-binding protein 1
Q64281	0.191639	0.453033	Lilrb4	Leukocyte immunoglobulin-like receptor subfamily B member 4
Q9D7I5	0.71836	0.00585323	Lhpp	Phospholysine phosphohistidine inorganic pyrophosphate phosphatase
O89017	0.15212	0.29623	Lgmn	Legumain
O08573	0.244199	0.262092	Lgals9	Galectin-9
Q9JL15	0.12858	0.500919	Lgals8	Galectin-8
Q07797	-0.295881	0.382885	Lgals3bp	Galectin-3-binding protein
P16045	-0.1328	0.306593	Lgals1	Galectin-1
Q9Z2I0	-0.1327	0.237944	Letm1	LETM1 and EF-hand domain-containing protein 1, mitochondrial
Q7TNG8	0.0239194	0.91141	Ldhd	Probable D-lactate dehydrogenase, mitochondrial
P16125	1.31006	0.21774	Ldhb	L-lactate dehydrogenase B chain
P06151	-0.07666	0.377162	Ldha	L-lactate dehydrogenase A chain
Q61233	0.05978	0.368884	Lcp1	Plastin-2
Q61792	-0.0333198	0.817582	Lasp1	LIM and SH3 domain protein 1
Q8BMJ2	-0.135499	0.48515	Lars	Leucine--tRNA ligase, cytoplasmic
Q6ZQ58	0.366359	0.496842	Larp1	La-related protein 1
Q9CPY7	0.02616	0.743394	Lap3	Cytosol aminopeptidase
O89112	-0.20658	0.343037	Lancl1	LanC-like protein 1
P17047	0.41754	0.108424	Lamp2	Lysosome-associated membrane glycoprotein 2
P11438	0.14212	0.521656	Lamp1	Lysosome-associated membrane glycoprotein 1
P02468	0.267959	0.548334	Lamc1	Laminin subunit gamma-1
Q61292	1.13462	0.029435	Lamb2	Laminin subunit beta-2
P57016	0.02278	0.934716	Lad1	Ladinin-1
Q99KR3	0.0592788	0.503656	Lactb2	Beta-lactamase-like protein 2
Q9EP89	-0.171861	0.238022	Lactb	Serine beta-lactamase-like protein LACTB, mitochondrial
Q3V384	-0.076501	0.664922	Lace1	Lactation elevated protein 1
Q91YP0	0.1728	0.317179	L2hgdh	L-2-hydroxyglutarate dehydrogenase, mitochondrial
Q9CXF0	0.06038	0.432118	Kynu	Kynureninase
P11679	0.16934	0.0318939	Krt8	Keratin, type II cytoskeletal 8
P70168	-0.02428	0.647423	Kpnb1	Importin subunit beta-1
O08677	0.89316	0.000163533	Kng1	Kininogen-1;Kininogen-1 heavy chain;Bradykinin;Kininogen-1 light chain
Q91WN4	0.0543188	0.408081	Kmo	Kynurenine 3-monooxygenase
P70188	0.0630795	0.587114	Kifap3	Kinesin-associated protein 3
Q61768	-0.12018	0.490625	Kif5b	Kinesin-1 heavy chain
Q9EQW7	-0.768623	0.309873	Kif13a	Kinesin-like protein KIF13A
Q8BRV5	0.374859	0.00113647	Kiaa1671	Uncharacterized protein KIAA1671
A2AAE1	-0.34164	0.396132	Kiaa1109	Uncharacterized protein KIAA1109
Q3U0V1	-0.0458409	0.761306	Khsrp	Far upstream element-binding protein 2
P97328	0.200283	0.0956201	Khk	Ketohexokinase
Q60749	-0.868343	0.0119214	Khdrbs1	KH domain-containing, RNA-binding, signal transduction-associated protein 1
Q9DCY0	-0.299958	0.0205768	Keg1	Glycine N-acyltransferase-like protein Keg1
Q5DTY9	-0.0350998	0.927682	Kctd16	BTB/POZ domain-containing protein KCTD16
Q6WVG3	-0.34668	0.141975	Kctd12	BTB/POZ domain-containing protein KCTD12
Q99MN1	0.0710993	0.336593	Kars	Lysine--tRNA ligase
Q02257	-0.33668	0.0418202	Jup	Junction plakoglobin
Q9DCX8	-0.0581803	0.759732	Iyd	Iodotyrosine dehalogenase 1
Q9JHI5	0.0364	0.51753	Ivd	Isovaleryl-CoA dehydrogenase, mitochondrial
Q9Z329	-0.444462	0.190837	Itpr2	Inositol 1,4,5-trisphosphate receptor type 2
A6X935	0.88182	0.10797	Itih4	Inter alpha-trypsin inhibitor, heavy chain 4
Q61703	0.0748597	0.77182	Itih2	Inter-alpha-trypsin inhibitor heavy chain H2
Q61702	-0.123941	0.656994	Itih1	Inter-alpha-trypsin inhibitor heavy chain H1
P09055	0.134279	0.315925	Itgb1	Integrin beta-1
Q3V3R4	0.381698	0.235335	Itga1	Integrin alpha-1
Q8C0Z1	0.31092	0.567396	Itfg3	Protein ITFG3
Q9CX00	-0.221742	0.20066	Ist1	IST1 homolog
P85094	0.19794	0.268345	Isoc2a	Isochorismatase domain-containing protein 2A, mitochondrial
Q91V64	-0.237281	0.0174842	Isoc1	Isochorismatase domain-containing protein 1
Q64339	-0.286801	0.293702	Isg15	Ubiquitin-like protein ISG15
Q9D7P6	-0.6962	0.00623081	Iscu	Iron-sulfur cluster assembly enzyme ISCU, mitochondrial
Q60766	-0.62024	0.00328591	Irgm1	Immunity-related GTPase family M protein 1
E9Q1P8	0.06896	0.832264	Irf2bp2	Interferon regulatory factor 2-binding protein 2
Q3UQ44	-0.04618	0.263372	Iqgap2	Ras GTPase-activating-like protein IQGAP2
Q8BKC5	0.0220196	0.94087	Ipo5	Importin-5
P49442	-0.136403	0.666692	Inpp1	Inositol polyphosphate 1-phosphatase
P40936	0.395358	0.0151574	Inmt	Indolethylamine N-methyltransferase
P24547	-0.386621	0.108746	Impdh2	Inosine-5-monophosphate dehydrogenase 2
O55023	-0.0873804	0.563336	Impa1	Inositol monophosphatase 1
Q8CAQ8	-0.130738	0.00092704	Immt	MICOS complex subunit Mic60
O55222	0.0729996	0.60147	Ilk	Integrin-linked protein kinase
Q9CXY6	-0.2706	0.0641091	Ilf2	Interleukin enhancer-binding factor 2
Q9QZ85	-0.380159	0.00291379	Iigp1	Interferon-inducible GTPase 1
P01633	-0.409461	0.0122717	Igk-V19-17	Ig kappa chain V19-17
P01592	-0.0928985	0.704042	Igj	Immunoglobulin J chain
P01868	-0.551821	0.0212863	Ighg1	Ig gamma-1 chain C region secreted form;Ig gamma-1 chain C region, membrane-bound form
P01867	0.887861	0.0003023	Igh-3	Ig gamma-2B chain C region
Q61249	0.0572786	0.836069	Igbp1	Immunoglobulin-binding protein 1
Q8R5F7	0.642439	0.374962	Ifih1	Interferon-induced helicase C domain-containing protein 1
Q8R0V5	-0.12298	0.733174	Ido2	Indoleamine 2,3-dioxygenase 2
Q8R0J8	-0.1607	0.382798	Idnk	Probable gluconokinase
P58044	0.493699	0.0108001	Idi1	Isopentenyl-diphosphate Delta-isomerase 1
P70404	-0.17258	0.580543	Idh3g	Isocitrate dehydrogenase [NAD] subunit gamma 1, mitochondrial
Q9D6R2	0.14322	0.523999	Idh3a	Isocitrate dehydrogenase [NAD] subunit alpha, mitochondrial
P54071	0.180418	0.0586521	Idh2	Isocitrate dehydrogenase [NADP], mitochondrial
O88844	0.0284	0.63734	Idh1	Isocitrate dehydrogenase [NADP] cytoplasmic
Q9JHR7	-0.0727402	0.201088	Ide	Insulin-degrading enzyme
P13597	-0.255722	0.333725	Icam1	Intercellular adhesion molecule 1
Q9DBD0	0.0323202	0.887456	Ica	Inhibitor of carbonic anhydrase
Q8BIJ6	-0.0679404	0.466532	Iars2	Isoleucine--tRNA ligase, mitochondrial
Q8BU30	-0.00374024	0.973753	Iars	Isoleucine--tRNA ligase, cytoplasmic
Q9DB29	-0.1666	0.446143	Iah1	Isoamyl acetate-hydrolyzing esterase 1 homolog
Q9JKR6	-0.473641	0.000226175	Hyou1	Hypoxia up-regulated protein 1
Q5U5V2	0.1851	0.244877	Hykk	Hydroxylysine kinase
Q61699	-0.713241	0.0321513	Hsph1	Heat shock protein 105 kDa
Q05793	-0.0599807	0.485153	Hspg2	Basement membrane-specific heparan sulfate proteoglycan core protein;Endorepellin;LG3 peptide
Q64433	-0.049422	0.259589	Hspe1	10 kDa heat shock protein, mitochondrial
P63038	-0.13178	0.0696251	Hspd1	60 kDa heat shock protein, mitochondrial
P14602	0.0915616	0.836232	Hspb1	Heat shock protein beta-1
P38647	-0.06972	0.0687581	Hspa9	Stress-70 protein, mitochondrial
P63017	-0.220058	0.114797	Hspa8	Heat shock cognate 71 kDa protein
P20029	-0.141858	0.0247686	Hspa5	78 kDa glucose-regulated protein
Q61316	0.0841006	0.240152	Hspa4	Heat shock 70 kDa protein 4
Q61696	-0.790061	0.0167427	Hspa1a;Hspa1b	Heat shock 70 kDa protein 1A;Heat shock 70 kDa protein 1B
Q8BM72	-1.03482	0.019109	Hspa13	Heat shock 70 kDa protein 13
P08113	-0.203836	0.0459157	Hsp90b1	Endoplasmin
P11499	-0.21642	0.00104547	Hsp90ab1	Heat shock protein HSP 90-beta
P07901	-0.11726	0.231581	Hsp90aa1	Heat shock protein HSP 90-alpha
Q2TPA8	-0.273401	0.0885044	Hsdl2	Hydroxysteroid dehydrogenase-like protein 2
Q9EQC1	-0.00332	0.98297	Hsd3b7	3 beta-hydroxysteroid dehydrogenase type 7
Q61694	-0.683541	0.26824	Hsd3b5	3 beta-hydroxysteroid dehydrogenase type 5
P26150	0.38176	0.0200385	Hsd3b3;Hsd3b6;Hsd3b2	3 beta-hydroxysteroid dehydrogenase/Delta 5-->4-isomerase type 3;3-beta-hydroxy-Delta(5)-steroid dehydrogenase;Steroid Delta-isomerase;3 beta-hydroxysteroid dehydrogenase/Delta 5-->4-isomerase type 6;3-beta-hydroxy-Delta(5)-steroid dehydrogenase;Steroid Delta-isomerase;3 beta-hydroxysteroid dehydrogenase/Delta 5-->4-isomerase type 2;3-beta-hydroxy-Delta(5)-steroid dehydrogenase;Steroid Delta-isom…
P50171	-0.0439004	0.318979	Hsd17b8	Estradiol 17-beta-dehydrogenase 8
O88736	0.794619	0.0242114	Hsd17b7	3-keto-steroid reductase
Q9R092	-0.470001	0.209887	Hsd17b6	17-beta-hydroxysteroid dehydrogenase type 6
P51660	-0.109342	0.157867	Hsd17b4	Peroxisomal multifunctional enzyme type 2;(3R)-hydroxyacyl-CoA dehydrogenase;Enoyl-CoA hydratase 2
P51658	-0.277521	0.0640601	Hsd17b2	Estradiol 17-beta-dehydrogenase 2
Q8VCR2	-0.18936	0.0541365	Hsd17b13	17-beta-hydroxysteroid dehydrogenase 13
O70503	-0.72828	3.62e-05	Hsd17b12	Very-long-chain 3-oxoacyl-CoA reductase
Q9EQ06	0.0516596	0.675417	Hsd17b11	Estradiol 17-beta-dehydrogenase 11
O08756	0.163799	0.0471203	Hsd17b10	3-hydroxyacyl-CoA dehydrogenase type-2
P50172	0.19912	0.0801031	Hsd11b1	Corticosteroid 11-beta-dehydrogenase isozyme 1
P52760	-0.134496	0.186914	Hrsp12	Ribonuclease UK114
Q9ESB3	0.63076	0.103269	Hrg	Histidine-rich glycoprotein
Q61411	-0.0582802	0.812805	Hras	GTPase HRas;GTPase HRas, N-terminally processed
Q91X72	0.26262	0.0789698	Hpx	Hemopexin
P00493	-0.275141	0.398353	Hprt1	Hypoxanthine-guanine phosphoribosyltransferase
Q8VCC1	0.0284596	0.824335	Hpgd	15-hydroxyprostaglandin dehydrogenase [NAD(+)]
P49429	0.23042	0.0329603	Hpd	4-hydroxyphenylpyruvate dioxygenase
P62748	0.224258	0.490034	Hpcal1	Hippocalcin-like protein 1
Q61646	-1.17224	0.00748331	Hp	Haptoglobin;Haptoglobin alpha chain;Haptoglobin beta chain
Q9DCU9	0.351381	0.0234893	Hoga1	4-hydroxy-2-oxoglutarate aldolase, mitochondrial
Q8VEK3	-0.149261	0.203446	Hnrnpu	Heterogeneous nuclear ribonucleoprotein U
Q9D0E1	-0.00872052	0.950802	Hnrnpm	Heterogeneous nuclear ribonucleoprotein M
Q921F4	0.189301	0.50537	Hnrnpll	Heterogeneous nuclear ribonucleoprotein L-like
Q8R081	-0.30962	0.0615501	Hnrnpl	Heterogeneous nuclear ribonucleoprotein L
P61979	-0.137282	0.0804633	Hnrnpk	Heterogeneous nuclear ribonucleoprotein K
P70333	-0.322761	0.0476578	Hnrnph2	Heterogeneous nuclear ribonucleoprotein H2
Q9Z2X1	-0.12904	0.0509271	Hnrnpf	Heterogeneous nuclear ribonucleoprotein F;Heterogeneous nuclear ribonucleoprotein F, N-terminally processed
Q60668	-0.159121	0.0768235	Hnrnpd	Heterogeneous nuclear ribonucleoprotein D0
Q9Z204	0.147059	0.436856	Hnrnpc	Heterogeneous nuclear ribonucleoproteins C1/C2
Q99020	-0.1964	0.148431	Hnrnpab	Heterogeneous nuclear ribonucleoprotein A/B
Q8BG05	0.0897202	0.458032	Hnrnpa3	Heterogeneous nuclear ribonucleoprotein A3
O88569	-0.137961	0.0456954	Hnrnpa2b1	Heterogeneous nuclear ribonucleoproteins A2/B1
P49312	0.43048	0.136438	Hnrnpa1	Heterogeneous nuclear ribonucleoprotein A1;Heterogeneous nuclear ribonucleoprotein A1, N-terminally processed
Q91VF2	0.65656	0.153755	Hnmt	Histamine N-methyltransferase
O70252	-0.3557	0.146813	Hmox2	Heme oxygenase 2
Q3TBD2	-0.582382	0.0678635	Hmha1	Minor histocompatibility protein HA-1
P09602	0.043538	0.930482	Hmgn2	Non-histone chromosomal protein HMG-17
P54869	0.126656	0.00556917	Hmgcs2	Hydroxymethylglutaryl-CoA synthase, mitochondrial
Q8JZK9	1.17998	9.92e-05	Hmgcs1	Hydroxymethylglutaryl-CoA synthase, cytoplasmic
P38060	0.128598	0.0831586	Hmgcl	Hydroxymethylglutaryl-CoA lyase, mitochondrial
P30681	-0.819758	0.0184668	Hmgb2	High mobility group protein B2
P63158	-0.134201	0.222675	Hmgb1	High mobility group protein B1
P22907	-2.1914	5.05e-05	Hmbs	Porphobilinogen deaminase
Q9D8V0	-0.0192004	0.835131	Hm13	Minor histocompatibility antigen H13
Q64525	0.04132	0.69452	Hist2h2bb;Hist1h2bp;Hist1h2bc;Hist1h2bh;Hist1h2bb;Hist1h2bm;Hist1h2bf;Hist1h2bk;Hist3h2ba;Hist3h2bb;Hist1h2ba	Histone H2B type 2-B;Histone H2B type 1-P;Histone H2B type 1-C/E/G;Histone H2B type 1-H;Histone H2B type 1-B;Histone H2B type 1-M;Histone H2B type 1-F/J/L;Histone H2B type 1-K;Histone H2B type 3-A;Histone H2B type 3-B;Histone H2B type 1-A
Q64523	0.054418	0.565761	Hist2h2ac;Hist2h2aa1	Histone H2A type 2-C;Histone H2A type 2-A
P62806	0.295122	0.0232976	Hist1h4a	Histone H4
P84228	0.12648	0.21895	Hist1h3b	Histone H3.2
C0HKE9	1.03562	0.0475328	Hist1h2ah;H2afj;Hist1h2ak;Hist1h2af;Hist3h2a;H2afx	Histone H2A type 1-H;Histone H2A.J;Histone H2A type 1-K;Histone H2A type 1-F;Histone H2A type 3;Histone H2AX
P43274	0.171759	0.538884	Hist1h1e	Histone H1.4
P43277	-0.0245	0.923081	Hist1h1d	Histone H1.3
P43276	-0.17134	0.704386	Hist1h1b	Histone H1.5
Q9D0S9	0.195258	0.171705	Hint2	Histidine triad nucleotide-binding protein 2, mitochondrial
P70349	-0.0228384	0.746723	Hint1	Histidine triad nucleotide-binding protein 1
Q8QZS1	-0.155902	0.000906534	Hibch	3-hydroxyisobutyryl-CoA hydrolase, mitochondrial
Q99L13	0.0994794	0.383989	Hibadh	3-hydroxyisobutyrate dehydrogenase, mitochondrial
O09173	0.28812	0.0220042	Hgd	Homogentisate 1,2-dioxygenase
E9QAM5	0.0139603	0.96184	Helz2	Helicase with zinc finger domain 2
Q9R257	0.25624	0.0252259	Hebp1	Heme-binding protein 1
Q8VDJ3	-0.124322	0.114217	Hdlbp	Vigilin
Q9CYW4	0.05478	0.71204	Hdhd3	Haloacid dehalogenase-like hydrolase domain-containing protein 3
Q3UGR5	-0.103679	0.65403	Hdhd2	Haloacid dehalogenase-like hydrolase domain-containing protein 2
Q3UMU9	-0.130661	0.692813	Hdgfrp2	Hepatoma-derived growth factor-related protein 2
P51859	0.0158798	0.871796	Hdgf	Hepatoma-derived growth factor
Q61191	-0.10338	0.659085	Hcfc1	Host cell factor 1;HCF N-terminal chain 1;HCF N-terminal chain 2;HCF N-terminal chain 3;HCF N-terminal chain 4;HCF N-terminal chain 5;HCF N-terminal chain 6;HCF C-terminal chain 1;HCF C-terminal chain 2;HCF C-terminal chain 3;HCF C-terminal chain 4;HCF C-terminal chain 5;HCF C-terminal chain 6
P02088	0.186998	0.189686	Hbb-b1	Hemoglobin subunit beta-1
P01942	0.16574	0.14049	Hba	Hemoglobin subunit alpha
O35387	0.653721	0.0755555	Hax1	HCLS1-associated protein X-1
Q99KK9	-0.30716	0.592577	Hars2	Probable histidine--tRNA ligase, mitochondrial
Q61035	-0.0913208	0.432187	Hars	Histidine--tRNA ligase, cytoplasmic
Q9WU19	-0.221901	0.019033	Hao1	Hydroxyacid oxidase 1
P35492	0.37476	0.0286887	Hal	Histidine ammonia-lyase
Q99KB8	-0.13408	0.152686	Hagh	Hydroxyacylglutathione hydrolase, mitochondrial
Q99JY0	-0.21828	0.0829522	Hadhb	Trifunctional enzyme subunit beta, mitochondrial;3-ketoacyl-CoA thiolase
Q8BMS1	-0.04366	0.541486	Hadha	Trifunctional enzyme subunit alpha, mitochondrial;Long-chain enoyl-CoA hydratase;Long chain 3-hydroxyacyl-CoA dehydrogenase
Q61425	0.10836	0.0779621	Hadh	Hydroxyacyl-coenzyme A dehydrogenase, mitochondrial
Q9QXE0	0.481518	0.00291813	Hacl1	2-hydroxyacyl-CoA lyase 1
Q8K2C9	-0.13862	0.174029	Hacd3	Very-long-chain (3R)-3-hydroxyacyl-CoA dehydratase 3
Q8K0D2	0.39106	0.079436	Habp2	Hyaluronan-binding protein 2;Hyaluronan-binding protein 2 50 kDa heavy chain;Hyaluronan-binding protein 2 50 kDa heavy chain alternate form;Hyaluronan-binding protein 2 27 kDa light chain;Hyaluronan-binding protein 2 27 kDa light chain alternate form
Q78JT3	0.101658	0.149247	Haao	3-hydroxyanthranilate 3,4-dioxygenase
Q8CFX1	-0.0069606	0.961621	H6pd	GDH/6PGL endoplasmic bifunctional protein;Glucose 1-dehydrogenase;6-phosphogluconolactonase
P84244	0.4641	0.106374	H3f3a;H3f3c	Histone H3.3;Histone H3.3C
P01898	0.42798	0.03677	H2-Q10	H-2 class I histocompatibility antigen, Q10 alpha chain
P01901	-0.146861	0.307241	H2-K1	H-2 class I histocompatibility antigen, K-B alpha chain;H-2 class I histocompatibility antigen, K-Q alpha chain;H-2 class I histocompatibility antigen, K-W28 alpha chain;H-2 class I histocompatibility antigen, K-K alpha chain
P01899	-0.24756	0.0162458	H2-D1;H2-L	H-2 class I histocompatibility antigen, D-B alpha chain;H-2 class I histocompatibility antigen, L-D alpha chain
Q9QZQ8	-0.311101	0.0610581	H2afy	Core histone macro-H2A.1
Q3THW5	-0.0230604	0.85072	H2afv;H2afz	Histone H2A.V;Histone H2A.Z
P10922	0.581321	0.0216296	H1f0	Histone H1.0;Histone H1.0, N-terminally processed
Q8VCB3	0.166799	0.333067	Gys2	Glycogen [starch] synthase, liver
P12265	-0.31032	0.592068	Gusb	Beta-glucuronidase
P58710	0.22024	0.0472753	Gulo	L-gulonolactone oxidase
O54865	-0.376841	0.454154	Gucy1b3	Guanylate cyclase soluble subunit beta-1
Q923K4	0.0276392	0.837263	Gtpbp3	tRNA modification GTPase GTPBP3, mitochondrial
Q9WVL0	-0.12978	0.105507	Gstz1	Maleylacetoacetate isomerase
Q99L20	0.921039	0.00154809	Gstt3	0
Q61133	0.28816	0.115929	Gstt2	Glutathione S-transferase theta-2
Q64471	0.15216	0.185636	Gstt1	Glutathione S-transferase theta-1
P19157	-0.744982	0.0274525	Gstp1	Glutathione S-transferase P 1
O09131	-0.0394006	0.667186	Gsto1	Glutathione S-transferase omega-1
Q80W21	0.527619	0.0153686	Gstm7	Glutathione S-transferase Mu 7
O35660	0.32792	0.170947	Gstm6	Glutathione S-transferase Mu 6
P19639	0.0502188	0.805902	Gstm3	Glutathione S-transferase Mu 3
P15626	-0.188821	0.326989	Gstm2	Glutathione S-transferase Mu 2
P10649	0.02606	0.811872	Gstm1	Glutathione S-transferase Mu 1
Q9DCM2	0.26782	0.0308101	Gstk1	Glutathione S-transferase kappa 1
P24472	-0.17082	0.0847337	Gsta4	Glutathione S-transferase A4
P30115	0.103182	0.257163	Gsta3	Glutathione S-transferase A3
P51855	0.0103799	0.961005	Gss	Glutathione synthetase
P47791	0.20958	0.00512595	Gsr	Glutathione reductase, mitochondrial
Q8R050	-0.134921	0.594755	Gspt1;Gspt2	Eukaryotic peptide chain release factor GTP-binding subunit ERF3A;Eukaryotic peptide chain release factor GTP-binding subunit ERF3B
Q9D8T2	0.0447794	0.800025	Gsdmdc1	Gasdermin-D
Q99LP6	-0.1129	0.300495	Grpel1	GrpE protein homolog 1, mitochondrial
Q91Z53	-0.03302	0.734334	Grhpr	Glyoxylate reductase/hydroxypyruvate reductase
O70325	0.69936	0.114638	Gpx4	Phospholipid hydroperoxide glutathione peroxidase, mitochondrial
P11352	0.021462	0.82827	Gpx1	Glutathione peroxidase 1
Q8BGT5	0.0880596	0.46275	Gpt2	Alanine aminotransferase 2
Q8QZR5	0.035862	0.726413	Gpt	Alanine aminotransferase 1
Q99LD4	0.77506	0.411536	Gps1	COP9 signalosome complex subunit 1
P06745	0.178082	0.0499655	Gpi	Glucose-6-phosphate isomerase
Q8BUV3	1.1347	0.00174452	Gphn	Gephyrin;Molybdopterin adenylyltransferase;Molybdopterin molybdenumtransferase
Q64521	-0.11654	0.376711	Gpd2	Glycerol-3-phosphate dehydrogenase, mitochondrial
Q3ULJ0	-0.2709	0.255393	Gpd1l	Glycerol-3-phosphate dehydrogenase 1-like protein
P13707	-0.144942	0.0224767	Gpd1	Glycerol-3-phosphate dehydrogenase [NAD(+)], cytoplasmic
Q61586	0.51006	0.0024248	Gpam	Glycerol-3-phosphate acyltransferase 1, mitochondrial
P05202	0.03678	0.639116	Got2	Aspartate aminotransferase, mitochondrial
P05201	0.42882	0.0026635	Got1	Aspartate aminotransferase, cytoplasmic
Q99JX3	0.129778	0.802402	Gorasp2	Golgi reassembly-stacking protein 2
Q9JK38	0.171619	0.51533	Gnpnat1	Glucosamine 6-phosphate N-acetyltransferase
Q9QXF8	0.461942	0.000763196	Gnmt	Glycine N-methyltransferase
Q80SZ7	-0.53526	0.297906	Gng5	Guanine nucleotide-binding protein G(I)/G(S)/G(O) subunit gamma-5
Q9DAS9	-0.0519802	0.795821	Gng12	Guanine nucleotide-binding protein G(I)/G(S)/G(O) subunit gamma-12
Q91WG8	-0.166081	0.339199	Gne	Bifunctional UDP-N-acetylglucosamine 2-epimerase/N-acetylmannosamine kinase;UDP-N-acetylglucosamine 2-epimerase (hydrolyzing);N-acetylmannosamine kinase
P68040	-0.493818	0.000138233	Gnb2l1	Guanine nucleotide-binding protein subunit beta-2-like 1;Guanine nucleotide-binding protein subunit beta-2-like 1, N-terminally processed
P62880	0.808219	0.0904901	Gnb2	Guanine nucleotide-binding protein G(I)/G(S)/G(T) subunit beta-2
P62874	0.00236022	0.987247	Gnb1	Guanine nucleotide-binding protein G(I)/G(S)/G(T) subunit beta-1
P63094	0.0146792	0.8418	Gnas	Guanine nucleotide-binding protein G(s) subunit alpha isoforms short;Guanine nucleotide-binding protein G(s) subunit alpha isoforms XLas
Q9DC51	0.136642	0.471996	Gnai3	Guanine nucleotide-binding protein G(k) subunit alpha
P08752	0.31656	0.0339068	Gnai2	Guanine nucleotide-binding protein G(i) subunit alpha-2
P21278	0.0894204	0.559455	Gna11;Gna14	Guanine nucleotide-binding protein subunit alpha-11;Guanine nucleotide-binding protein subunit alpha-14
Q3THK7	-0.0208786	0.94119	Gmps	GMP synthase [glutamine-hydrolyzing]
Q8BTZ7	-0.156601	0.580762	Gmppb	Mannose-1-phosphate guanyltransferase beta
Q922H4	0.0509396	0.718194	Gmppa	Mannose-1-phosphate guanyltransferase alpha
Q9CQI3	-0.0944812	0.699597	Gmfb	Glia maturation factor beta
Q5FW57	-0.0014	0.9817	Gm4952	Glycine N-acyltransferase-like protein
Q60648	-1.22664	0.00132743	Gm2a	Ganglioside GM2 activator
Q8QZY2	-0.21966	0.161091	Glyctk	Glycerate kinase
Q91XE0	-0.12686	0.154266	Glyat	Glycine N-acyltransferase
P15105	0.382038	0.051796	Glul	Glutamine synthetase
P26443	-0.096296	0.109476	Glud1	Glutamate dehydrogenase 1, mitochondrial
Q8K0R6	-0.0251998	0.932914	Gltpd2	Glycolipid transfer protein domain-containing protein 2
Q571F8	0.10392	0.0309945	Gls2	Glutaminase liver isoform, mitochondrial
Q80Y14	-0.17824	0.435629	Glrx5	Glutaredoxin-related protein 5, mitochondrial
Q9CQM9	-0.199281	0.421108	Glrx3	Glutaredoxin-3
Q9QUH0	0.445159	0.00678813	Glrx	Glutaredoxin-1
Q9CPV4	0.0707806	0.40815	Glod4	Glyoxalase domain-containing protein 4
Q9CPU0	-0.12616	0.117818	Glo1	Lactoylglutathione lyase
Q91W43	-0.0106198	0.932633	Gldc	Glycine dehydrogenase (decarboxylating), mitochondrial
Q64516	0.505279	0.0100092	Gk	Glycerol kinase
P28230	0.38682	0.0735355	Gjb1	Gap junction beta-1 protein
Q99JY3	-0.0788205	0.690104	Gimap4	GTPase IMAP family member 4
Q91VC9	1.00982	0.0451723	Ghitm	Growth hormone-inducible transmembrane protein
Q9QYC7	0.35008	0.1976	Ggcx	Vitamin K-dependent gamma-carboxylase
Q9D7X8	-0.435361	0.028041	Ggct	Gamma-glutamylcyclotransferase
Q923B0	-0.399381	0.197433	Ggact	Gamma-glutamylaminecyclotransferase
Q8R0H9	-0.133338	0.568378	Gga1;Gga2;Gga3	ADP-ribosylation factor-binding protein GGA1;ADP-ribosylation factor-binding protein GGA2;ADP-ribosylation factor-binding protein GGA3
P47856	0.049778	0.799189	Gfpt1	Glutamine--fructose-6-phosphate aminotransferase [isomerizing] 1
Q8K0D5	0.179479	0.493085	Gfm1	Elongation factor G, mitochondrial
P56213	0.2444	0.284066	Gfer	FAD-linked sulfhydryl oxidase ALR
Q61598	0.107597	0.205045	Gdi2	Rab GDP dissociation inhibitor beta
P50396	0.0274598	0.80186	Gdi1	Rab GDP dissociation inhibitor alpha
Q9R111	-0.132821	0.341545	Gda	Guanine deaminase
Q91WK5	0.0509	0.746104	Gcsh	Glycine cleavage system H protein, mitochondrial
E9PVA8	0.0223998	0.83638	Gcn1l1	0
O09172	-0.2356	0.266998	Gclm	Glutamate--cysteine ligase regulatory subunit
P97494	-0.11606	0.493754	Gclc	Glutamate--cysteine ligase catalytic subunit
Q91X44	0.18784	0.0555589	Gckr	Glucokinase regulatory protein
P52792	0.36694	0.0177104	Gck	Glucokinase
P99025	0.393481	0.0414241	Gchfr	GTP cyclohydrolase 1 feedback regulatory protein
Q05915	-0.0887216	0.837414	Gch1	GTP cyclohydrolase 1
Q60759	0.069538	0.211401	Gcdh	Glutaryl-CoA dehydrogenase, mitochondrial
O88986	-0.0933002	0.59393	Gcat	2-amino-3-ketobutyrate coenzyme A ligase, mitochondrial
P21614	0.175959	0.0767773	Gc	Vitamin D-binding protein
Q9Z0E6	0.404719	0.41003	Gbp2	Interferon-induced guanylate-binding protein 2
Q9D6Y9	0.0956202	0.293619	Gbe1	1,4-alpha-glucan-branching enzyme
O55126	0.0939596	0.878503	Gbas	Protein NipSnap homolog 2
P17439	-0.14048	0.545606	Gba	Glucosylceramidase
Q64737	-0.333981	0.0822718	Gart	Trifunctional purine biosynthetic protein adenosine-3;Phosphoribosylamine--glycine ligase;Phosphoribosylformylglycinamidine cyclo-ligase;Phosphoribosylglycinamide formyltransferase
Q9CZD3	0.211139	0.390766	Gars	Glycine--tRNA ligase
P16858	0.1623	0.0141184	Gapdh	Glyceraldehyde-3-phosphate dehydrogenase
Q8BHN3	0.0266592	0.695774	Ganab	Neutral alpha-glucosidase AB
O35969	0.145299	0.287826	Gamt	Guanidinoacetate N-methyltransferase
Q8K157	-0.0432604	0.66267	Galm	Aldose 1-epimerase
Q68FH4	-0.39088	0.0188572	Galk2	N-acetylgalactosamine kinase
Q9R0N0	0.0131398	0.911577	Galk1	Galactokinase
Q8R059	0.70932	0.00904255	Gale	UDP-glucose 4-epimerase
P70699	0.101119	0.847597	Gaa	Lysosomal alpha-glucosidase
Q00612	2.88348	0.00322584	G6pdx	Glucose-6-phosphate 1-dehydrogenase X
P97379	0.15254	0.61312	G3bp2	Ras GTPase-activating protein-binding protein 2
P97855	0.0993999	0.438041	G3bp1	Ras GTPase-activating protein-binding protein 1
P56959	0.569459	0.0700194	Fus	RNA-binding protein FUS
Q8R2K1	0.0410998	0.705454	Fuom	Fucose mutarotase
Q91XD4	0.140836	0.0127798	Ftcd	Formimidoyltransferase-cyclodeaminase;Glutamate formimidoyltransferase;Formimidoyltetrahydrofolate cyclodeaminase
Q61553	-0.14056	0.604654	Fscn1	Fascin
Q8K274	0.195181	0.424442	Fn3krp	Ketosamine-3-kinase
P11276	0.50592	0.00712906	Fn1	Fibronectin;Anastellin
P97872	0.015378	0.744718	Fmo5	Dimethylaniline monooxygenase [N-oxide-forming] 5
P50285	0.33398	0.0317964	Fmo1	Dimethylaniline monooxygenase [N-oxide-forming] 1
Q60634	0.0436778	0.873388	Flot2	Flotillin-2
Q80X90	0.0061802	0.962343	Flnb	Filamin-B
Q8BTM8	0.36192	0.307087	Flna	Filamin-A
Q8R123	-0.0651397	0.807128	Flad1	FAD synthase;Molybdenum cofactor biosynthesis protein-like region;FAD synthase region
O35465	0.137599	0.190941	Fkbp8	Peptidyl-prolyl cis-trans isomerase FKBP8
Q64378	0.550218	0.187697	Fkbp5	Peptidyl-prolyl cis-trans isomerase FKBP5;Peptidyl-prolyl cis-trans isomerase FKBP5, N-terminally processed
P30416	-0.0676008	0.686595	Fkbp4	Peptidyl-prolyl cis-trans isomerase FKBP4;Peptidyl-prolyl cis-trans isomerase FKBP4, N-terminally processed
Q62446	-0.0291613	0.911293	Fkbp3	Peptidyl-prolyl cis-trans isomerase FKBP3
P45878	-0.2368	0.0395117	Fkbp2	Peptidyl-prolyl cis-trans isomerase FKBP2
P26883	-0.0658008	0.274358	Fkbp1a	Peptidyl-prolyl cis-trans isomerase FKBP1A
Q9D1M7	-1.76904	0.00173487	Fkbp11	Peptidyl-prolyl cis-trans isomerase FKBP11
Q9CQ92	-0.0768203	0.741212	Fis1	Mitochondrial fission 1 protein
P97807	0.14626	0.0756606	Fh	Fumarate hydratase, mitochondrial
A2AJL3	0.24932	0.0526106	Fggy	FGGY carbohydrate kinase domain-containing protein
Q8VCM7	0.0149998	0.830496	Fgg	Fibrinogen gamma chain
Q8K0E8	0.0261594	0.548229	Fgb	Fibrinogen beta chain;Fibrinopeptide B;Fibrinogen beta chain
E9PV24	-0.0438622	0.456347	Fga	Fibrinogen alpha chain;Fibrinopeptide A;Fibrinogen alpha chain
Q8CIB5	0.0748997	0.356162	Fermt2	Fermitin family homolog 2
P22315	0.16406	0.19113	Fech	Ferrochelatase, mitochondrial
Q61578	-0.00100082	0.996355	Fdxr	NADPH:adrenodoxin oxidoreductase, mitochondrial
P46656	0.08174	0.384554	Fdx1	Adrenodoxin, mitochondrial
Q920E5	0.329938	0.000211687	Fdps	Farnesyl pyrophosphate synthase
P08101	-0.432822	0.2002	Fcgr2;Fcgr3	Low affinity immunoglobulin gamma Fc region receptor II;Low affinity immunoglobulin gamma Fc region receptor III
Q9QZN4	-0.02782	0.940092	Fbxo6	F-box only protein 6
Q9QXD6	-0.321182	7.05e-05	Fbp1	Fructose-1,6-bisphosphatase 1
P35550	-0.26882	0.0192845	Fbl	rRNA 2-O-methyltransferase fibrillarin
P62867	-0.19888	0.346287	Fau	40S ribosomal protein S30
P19096	0.773198	1.52e-05	Fasn	Fatty acid synthase;[Acyl-carrier-protein] S-acetyltransferase;[Acyl-carrier-protein] S-malonyltransferase;3-oxoacyl-[acyl-carrier-protein] synthase;3-oxoacyl-[acyl-carrier-protein] reductase;3-hydroxyacyl-[acyl-carrier-protein] dehydratase;Enoyl-[acyl-carrier-protein] reductase;Oleoyl-[acyl-carrier-protein] hydrolase
Q9WUA2	-0.24282	0.0912566	Farsb	Phenylalanine--tRNA ligase beta subunit
Q8C0C7	-0.0921203	0.402469	Farsa	Phenylalanine--tRNA ligase alpha subunit
Q8CF02	-0.31814	0.43209	Fam25c	Protein FAM25C
Q9CYH2	-0.0624003	0.73907	Fam213a	Redox-regulatory protein FAM213A
Q3TCJ1	-0.343458	0.202839	Fam175b	BRISC complex subunit Abro1
Q9D6U8	0.18438	0.363502	Fam162a	Protein FAM162A
Q6A0A9	0.162319	0.214371	FAM120A	Constitutive coactivator of PPAR-gamma-like protein 1
Q3TC72	-0.081421	0.571141	Fahd2	Fumarylacetoacetate hydrolase domain-containing protein 2A
Q8R0F8	0.0660995	0.438432	Fahd1	Acylpyruvase FAHD1, mitochondrial
P35505	0.145698	0.000693184	Fah	Fumarylacetoacetase
Q3TDN2	-0.389939	0.140975	Faf2	FAS-associated factor 2
Q9Z0R9	-0.15952	0.361266	Fads2	Fatty acid desaturase 2
Q920L1	0.0198596	0.916827	Fads1	Fatty acid desaturase 1
Q61160	-0.0320202	0.916753	Fadd	FAS-associated death domain protein
Q05816	0.545098	0.00349726	Fabp5	Fatty acid-binding protein, epidermal
P04117	-0.0101001	0.96233	Fabp4	Fatty acid-binding protein, adipocyte
P55050	-0.371581	0.0952228	Fabp2	Fatty acid-binding protein, intestinal
P12710	-0.657582	0.0995755	Fabp1	Fatty acid-binding protein, liver
O08914	0.0304403	0.835999	Faah	Fatty-acid amide hydrolase 1
P16294	0.345581	0.254964	F9	Coagulation factor IX;Coagulation factor IXa light chain;Coagulation factor IXa heavy chain
P19221	0.576299	0.0443483	F2	Prothrombin;Activation peptide fragment 1;Activation peptide fragment 2;Thrombin light chain;Thrombin heavy chain
P26040	0.18152	0.425665	Ezr	Ezrin
Q921I9	-0.41266	0.0955757	Exosc4	Exosome complex component RRP41
Q61545	-0.403939	0.125516	Ewsr1	RNA-binding protein EWS
Q8BWU8	0.0814795	0.66419	Etnppl	Ethanolamine-phosphate phospho-lyase
Q9DCM0	0.109479	0.40349	Ethe1	Persulfide dioxygenase ETHE1, mitochondrial
Q921G7	-0.010422	0.707262	Etfdh	Electron transfer flavoprotein-ubiquinone oxidoreductase, mitochondrial
Q9DCW4	-0.103184	0.17603	Etfb	Electron transfer flavoprotein subunit beta
Q99LC5	0.013722	0.82543	Etfa	Electron transfer flavoprotein subunit alpha, mitochondrial
Q8BWY3	-0.30894	0.0210486	Etf1	Eukaryotic peptide chain release factor subunit 1
Q9R0P3	0.019258	0.7899	Esd	S-formylglutathione hydrolase
Q9D1Q6	0.0801596	0.457982	Erp44	Endoplasmic reticulum resident protein 44
P57759	-0.56844	7.37e-05	Erp29	Endoplasmic reticulum resident protein 29
Q8R2E9	-0.956599	0.0140335	Ero1lb	ERO1-like protein beta
Q8R180	-0.480121	0.271391	Ero1l	ERO1-like protein alpha
Q8BFZ9	0.34734	0.240365	Erlin2;Erlin1	Erlin-2;Erlin-1
Q9DC16	0.0117197	0.945482	Ergic1	Endoplasmic reticulum-Golgi intermediate compartment protein 1
Q9EQH2	0.00143934	0.976572	Erap1	Endoplasmic reticulum aminopeptidase 1
Q99K30	-0.524842	0.0234647	Eps8l2	Epidermal growth factor receptor kinase substrate 8-like protein 2
P42567	-0.26036	0.432145	Eps15	Epidermal growth factor receptor substrate 15
Q8CGC7	-0.15426	0.0501979	Eprs	Bifunctional glutamate/proline--tRNA ligase;Glutamate--tRNA ligase;Proline--tRNA ligase
Q8R0W0	-0.0180606	0.790662	Eppk1	Epiplakin
Q80VP1	-0.525081	0.0414243	Epn1	Epsin-1
P34914	0.016816	0.732896	Ephx2	Bifunctional epoxide hydrolase 2;Cytosolic epoxide hydrolase 2;Lipid-phosphate phosphatase
Q9D379	-0.475716	0.0066025	Ephx1	Epoxide hydrolase 1
O70318	0.287658	0.465	Epb41l2	Band 4.1-like protein 2
P48193	-0.72934	0.057596	Epb41	Protein 4.1
Q9WUZ9	-0.046801	0.527371	Entpd5	Ectonucleoside triphosphate diphosphohydrolase 5
P16406	0.48252	0.169827	Enpep	Glutamyl aminopeptidase
P17182	-0.03392	0.535384	Eno1	Alpha-enolase
O08600	0.239959	0.135847	Endog	Endonuclease G, mitochondrial
O70378	0.07802	0.587437	Emc8	ER membrane protein complex subunit 8
Q9CZX9	0.13748	0.838013	Emc4	ER membrane protein complex subunit 4
Q8C7X2	-0.005761	0.988031	Emc1	ER membrane protein complex subunit 1
Q9JLJ4	0.0175996	0.937343	Elovl2	Elongation of very long chain fatty acids protein 2
P70372	0.238699	0.199348	Elavl1	ELAV-like protein 1
O55135	-0.439539	0.0757269	Eif6	Eukaryotic translation initiation factor 6
Q05D44	-0.0262401	0.93022	Eif5b	Eukaryotic translation initiation factor 5B
P63242	-0.16394	0.351284	Eif5a	Eukaryotic translation initiation factor 5A-1
P59325	-0.32916	0.317762	Eif5	Eukaryotic translation initiation factor 5
Q62448	-0.20244	0.218845	Eif4g2	Eukaryotic translation initiation factor 4 gamma 2
Q6NZJ6	0.0603998	0.497401	Eif4g1	Eukaryotic translation initiation factor 4 gamma 1
P63073	-0.3594	0.0290964	Eif4e	Eukaryotic translation initiation factor 4E
Q8BGD9	-0.14282	0.347942	Eif4b	Eukaryotic translation initiation factor 4B
Q91VC3	-0.868961	0.0124047	Eif4a3	Eukaryotic initiation factor 4A-III;Eukaryotic initiation factor 4A-III, N-terminally processed
P10630	-0.258161	0.0316932	Eif4a2	Eukaryotic initiation factor 4A-II;Eukaryotic initiation factor 4A-II, N-terminally processed
P60843	-0.051316	0.200445	Eif4a1	Eukaryotic initiation factor 4A-I
Q99JX4	1.1027	0.00995137	Eif3m	Eukaryotic translation initiation factor 3 subunit M
Q8QZY1	0.19912	0.398969	Eif3l	Eukaryotic translation initiation factor 3 subunit L
Q9DBZ5	-0.270359	0.243587	Eif3k	Eukaryotic translation initiation factor 3 subunit K
Q3UGC7	0.206301	0.444539	Eif3j1;Eif3j2	Eukaryotic translation initiation factor 3 subunit J-A;Eukaryotic translation initiation factor 3 subunit J-B
Q9QZD9	-0.36684	0.0443639	Eif3i	Eukaryotic translation initiation factor 3 subunit I
Q91WK2	-0.208561	0.256477	Eif3h	Eukaryotic translation initiation factor 3 subunit H
Q9Z1D1	-0.589361	0.0487762	Eif3g	Eukaryotic translation initiation factor 3 subunit G
Q9DCH4	0.442959	0.0272444	Eif3f	Eukaryotic translation initiation factor 3 subunit F
P60229	0.00619952	0.953804	Eif3e	Eukaryotic translation initiation factor 3 subunit E
O70194	-0.382761	0.0187325	Eif3d	Eukaryotic translation initiation factor 3 subunit D
Q8R1B4	0.00082016	0.989313	Eif3c	Eukaryotic translation initiation factor 3 subunit C
Q8JZQ9	-0.243101	0.0906784	Eif3b	Eukaryotic translation initiation factor 3 subunit B
P23116	0.133579	0.0331813	Eif3a	Eukaryotic translation initiation factor 3 subunit A
Q9Z0N1	-0.17128	0.0246675	Eif2s3x	Eukaryotic translation initiation factor 2 subunit 3, X-linked
Q99L45	0.0799194	0.649629	Eif2s2	Eukaryotic translation initiation factor 2 subunit 2
Q6ZWX6	-0.0344602	0.597905	Eif2s1	Eukaryotic translation initiation factor 2 subunit 1
Q8CHW4	-0.0258799	0.946623	Eif2b5	Translation initiation factor eIF-2B subunit epsilon
Q61749	-0.978501	0.00982312	Eif2b4	Translation initiation factor eIF-2B subunit delta
Q99LD9	-0.0540404	0.849034	Eif2b2	Translation initiation factor eIF-2B subunit beta
Q8BJW6	-0.0491803	0.777479	Eif2a	Eukaryotic translation initiation factor 2A;Eukaryotic translation initiation factor 2A, N-terminally processed
P48024	-0.621401	0.00561914	Eif1	Eukaryotic translation initiation factor 1
Q9DBM2	0.362242	0.00111153	Ehhadh	Peroxisomal bifunctional enzyme;Enoyl-CoA hydratase/3,2-trans-enoyl-CoA isomerase;3-hydroxyacyl-CoA dehydrogenase
Q9QXY6	-0.0160606	0.889149	Ehd3	EH domain-containing protein 3
Q01279	-0.148461	0.227347	Egfr	Epidermal growth factor receptor
Q9D8Y0	0.480219	0.216818	Efhd2	EF-hand domain-containing protein D2
Q9JHW4	-0.0449612	0.845872	Eefsec	Selenocysteine-specific elongation factor
P58252	-0.08124	0.0876582	Eef2	Elongation factor 2
Q9D8N0	-0.191844	0.00411149	Eef1g	Elongation factor 1-gamma
Q9D1M4	-0.605981	0.0933836	Eef1e1	Eukaryotic translation elongation factor 1 epsilon-1
P57776	-0.406719	0.00202733	Eef1d	Elongation factor 1-delta
O70251	0.0408996	0.748206	Eef1b	Elongation factor 1-beta
P10126	-0.02336	0.682042	Eef1a1	Elongation factor 1-alpha 1
Q8BL66	0.0957399	0.631591	Eea1	Early endosome antigen 1
Q9JMG1	-0.68318	0.0587729	Edf1	Endothelial differentiation-related factor 1
Q6PDI5	-0.0359006	0.796693	Ecm29	Proteasome-associated protein ECM29 homolog
Q9WUR2	0.123859	0.134845	Eci2	Enoyl-CoA delta isomerase 2, mitochondrial
P42125	-0.06624	0.22041	Eci1	Enoyl-CoA delta isomerase 1, mitochondrial
Q8BH95	0.08172	0.0943433	Echs1	Enoyl-CoA hydratase, mitochondrial
Q9D7J9	0.2659	0.128872	Echdc3	Enoyl-CoA hydratase domain-containing protein 3, mitochondrial
Q3TLP5	-0.0380806	0.779913	Echdc2	Enoyl-CoA hydratase domain-containing protein 2, mitochondrial
Q9D9V3	-0.0282406	0.587138	Echdc1	Ethylmalonyl-CoA decarboxylase
O35459	0.124119	0.197742	Ech1	Delta(3,5)-Delta(2,4)-dienoyl-CoA isomerase, mitochondrial
Q4PZA2	-0.11304	0.816085	Ece1	Endothelin-converting enzyme 1
P70245	0.13022	0.171669	Ebp	3-beta-hydroxysteroid-Delta(8),Delta(7)-isomerase
Q9CXJ1	0.727958	0.0876396	Ears2	Probable glutamate--tRNA ligase, mitochondrial
P62627	0.10728	0.47039	Dynlrb1	Dynein light chain roadblock-type 1
Q9D0M5	-0.0932798	0.304723	Dynll2	Dynein light chain 2, cytoplasmic
Q6PDL0	0.512217	0.183072	Dync1li2	Cytoplasmic dynein 1 light intermediate chain 2
Q8R1Q8	0.0498803	0.753219	Dync1li1	Cytoplasmic dynein 1 light intermediate chain 1
O88487	-0.338119	0.0652062	Dync1i2	Cytoplasmic dynein 1 intermediate chain 2
Q9JHU4	-0.0228203	0.830807	Dync1h1	Cytoplasmic dynein 1 heavy chain 1
Q9D7X3	-0.51434	0.0150104	Dusp3	Dual specificity protein phosphatase 3
Q3UIR3	-0.121581	0.474513	Dtx3l	E3 ubiquitin-protein ligase DTX3L
Q8BHA3	-0.16594	0.40266	Dtd2	Probable D-tyrosyl-tRNA(Tyr) deacylase 2
Q9DD18	-0.1442	0.398987	Dtd1	D-tyrosyl-tRNA(Tyr) deacylase 1
Q9R0P5	0.138139	0.291661	Dstn	Destrin
E9Q557	-0.567021	0.0166486	Dsp	Desmoplakin
O55111	0.055778	0.792601	Dsg2	Desmoglein-2
P32233	0.336158	0.0738949	Drg1	Developmentally-regulated GTP-binding protein 1
O08553	0.0475988	0.863535	Dpysl2	Dihydropyrimidinase-related protein 2
Q9EQF5	0.17388	0.00175827	Dpys	Dihydropyrimidinase
Q8CHR6	0.489858	0.01263	Dpyd	Dihydropyrimidine dehydrogenase [NADP(+)]
Q99LT0	-0.536598	0.232052	Dpy30	Protein dpy-30 homolog
Q9ET22	-0.318739	0.117103	Dpp7	Dipeptidyl peptidase 2
P28843	-0.2052	0.0111535	Dpp4	Dipeptidyl peptidase 4;Dipeptidyl peptidase 4 membrane form;Dipeptidyl peptidase 4 soluble form
Q99KK7	-0.209241	0.043949	Dpp3	Dipeptidyl peptidase 3
O70152	-0.04496	0.871582	Dpm1	Dolichol-phosphate mannosyltransferase subunit 1
Q8R1A4	-0.185621	0.226704	Dock7	Dedicator of cytokinesis protein 7
Q9Z2W0	0.31946	0.000873493	Dnpep	Aspartyl aminopeptidase
P39054	-0.4004	0.0331322	Dnm2	Dynamin-2
Q8K1M6	-0.0946005	0.493662	Dnm1l	Dynamin-1-like protein
Q91YW3	-0.0845004	0.328502	Dnajc3	DnaJ homolog subfamily C member 3
Q5U458	-0.3148	0.190248	Dnajc11	DnaJ homolog subfamily C member 11
Q9D832	-0.931322	0.0609694	Dnajb4	DnaJ homolog subfamily B member 4
Q9QYI4	-0.363759	0.515162	Dnajb12	DnaJ homolog subfamily B member 12
Q99KV1	0.08474	0.78688	Dnajb11	DnaJ homolog subfamily B member 11
Q99M87	-0.0306996	0.817424	Dnaja3	DnaJ homolog subfamily A member 3, mitochondrial
Q9QYJ0	-0.361521	0.275649	Dnaja2	DnaJ homolog subfamily A member 2
P63037	-0.23602	0.121811	Dnaja1	DnaJ homolog subfamily A member 1
Q3V0Q1	-0.10978	0.572833	Dnah12	Dynein heavy chain 12, axonemal
Q9DBT9	0.174682	0.0807618	Dmgdh	Dimethylglycine dehydrogenase, mitochondrial
Q9D2G2	0.32832	0.0336315	Dlst	Dihydrolipoyllysine-residue succinyltransferase component of 2-oxoglutarate dehydrogenase complex, mitochondrial
Q811D0	0.0183388	0.944339	Dlg1	Disks large homolog 1
O08749	-0.031398	0.546329	Dld	Dihydrolipoyl dehydrogenase, mitochondrial
Q8BMF4	0.109919	0.361257	Dlat	Dihydrolipoyllysine-residue acetyltransferase component of pyruvate dehydrogenase complex, mitochondrial
Q9ESX5	-0.86858	0.0118216	Dkc1	H/ACA ribonucleoprotein complex subunit 4
O08808	-0.39138	0.358603	Diaph1	Protein diaphanous homolog 1
O70133	0.18798	0.073545	Dhx9	ATP-dependent RNA helicase A
Q6PGC1	-0.154701	0.708622	Dhx29	ATP-dependent RNA helicase Dhx29
O35286	-0.14674	0.267604	Dhx15	Pre-mRNA-splicing factor ATP-dependent RNA helicase DHX15
A2ATU0	0.44182	0.019576	Dhtkd1	Probable 2-oxoglutarate dehydrogenase E1 component DHKTD1, mitochondrial
Q99J47	-0.384441	0.0564099	Dhrs7b	Dehydrogenase/reductase SDR family member 7B
Q9CXR1	0.9765	0.0128138	Dhrs7	Dehydrogenase/reductase SDR family member 7
Q99LB2	-0.023138	0.636849	Dhrs4	Dehydrogenase/reductase SDR family member 4
Q3U0B3	-0.0003412	0.999073	Dhrs11	Dehydrogenase/reductase SDR family member 11
Q99L04	-5.86e-05	0.999753	Dhrs1	Dehydrogenase/reductase SDR family member 1
P00375	0.641	0.000111376	Dhfr	Dihydrofolate reductase
Q9DBB8	-0.04424	0.419659	Dhdh	Trans-1,2-dihydrobenzene-1,2-diol dehydrogenase
O88455	0.134319	0.400915	Dhcr7	7-dehydrocholesterol reductase
Q8VCH6	0.0585804	0.75697	Dhcr24	Delta(24)-sterol reductase
P31001	1.23672	0.0227832	Des	Desmin
Q91YP3	0.34758	0.0270742	Dera	Deoxyribose-phosphate aldolase
Q570Y9	-0.436581	0.109421	Deptor	DEP domain-containing mTOR-interacting protein
Q9CQJ6	-0.0283202	0.884656	Denr	Density-regulated protein
Q9WV68	0.0901998	0.0467194	Decr2	Peroxisomal 2,4-dienoyl-CoA reductase
Q9CQ62	-0.009758	0.921222	Decr1	2,4-dienoyl-CoA reductase, mitochondrial
P54823	0.149018	0.540388	Ddx6	Probable ATP-dependent RNA helicase DDX6
Q6Q899	0.46946	0.0813386	Ddx58	Probable ATP-dependent RNA helicase DDX58
Q61656	0.049719	0.333112	Ddx5	Probable ATP-dependent RNA helicase DDX5
Q62095	-0.1575	0.136685	Ddx3y	ATP-dependent RNA helicase DDX3Y
Q62167	0.0480208	0.848559	Ddx3x;D1Pas1	ATP-dependent RNA helicase DDX3X;Putative ATP-dependent RNA helicase Pl10
Q9Z1N5	-0.0636405	0.584117	Ddx39b	Spliceosome RNA helicase Ddx39b
Q9JIK5	0.0291404	0.723731	Ddx21	Nucleolar RNA helicase 2
Q501J6	-0.248301	0.0583757	Ddx17	Probable ATP-dependent RNA helicase DDX17
Q91VR5	-0.4933	0.00395743	Ddx1	ATP-dependent RNA helicase DDX1
O35215	0.382	0.00083986	Ddt	D-dopachrome decarboxylase
Q80WW9	0.718519	0.19189	Ddrgk1	DDRGK domain-containing protein 1
O54734	-0.10302	0.181155	Ddost	Dolichyl-diphosphooligosaccharide--protein glycosyltransferase 48 kDa subunit
A2ADY9	0.278459	0.145881	Ddi2	Protein DDI1 homolog 2
O88533	-0.435301	2.53e-05	Ddc	Aromatic-L-amino-acid decarboxylase
Q3U1J4	0.0266191	0.737661	Ddb1	DNA damage-binding protein 1
Q9CWS0	-0.28	0.104786	Ddah1	N(G),N(G)-dimethylarginine dimethylaminohydrolase 1
Q91X52	0.161199	0.100742	Dcxr	L-xylulose reductase
Q99KJ8	-0.2728	0.0260484	Dctn2	Dynactin subunit 2
Q9DAR7	0.188661	0.364143	Dcps	m7GpppX diphosphatase
Q8BHC4	-0.0144804	0.93304	Dcakd	Dephospho-CoA kinase domain-containing protein
P53395	-0.0539414	0.646554	Dbt	Lipoamide acyltransferase component of branched-chain alpha-keto acid dehydrogenase complex, mitochondrial
Q62418	-0.0226605	0.905295	Dbnl	Drebrin-like protein
P31786	-0.107324	0.232473	Dbi	Acyl-CoA-binding protein
Q9JII5	0.801201	0.0614692	Dazap1	DAZ-associated protein 1
Q922B2	-0.0259812	0.652165	Dars	Aspartate--tRNA ligase, cytoplasmic
Q9ER88	0.425419	0.519817	Dap3	28S ribosomal protein S29, mitochondrial
Q8VC30	0.06474	0.541051	Dak	Bifunctional ATP-dependent dihydroxyacetone kinase/FAD-AMP lyase (cyclizing);ATP-dependent dihydroxyacetone kinase;FAD-AMP lyase (cyclizing)
P61804	0.38974	0.117787	Dad1	Dolichyl-diphosphooligosaccharide--protein glycosyltransferase subunit DAD1
Q9D172	0.28358	0.0451386	D10Jhu81e	ES1 protein homolog, mitochondrial
O88962	-0.136701	0.285927	Cyp8b1	7-alpha-hydroxycholest-4-en-3-one 12-alpha-hydroxylase
Q60991	-1.17136	0.146986	Cyp7b1	25-hydroxycholesterol 7-alpha-hydroxylase
Q8K0C4	0.225	0.0492074	Cyp51a1	Lanosterol 14-alpha demethylase
Q9DBW0	-0.46606	0.0657741	Cyp4v2	Cytochrome P450 4V2
Q9EP75	0.338061	0.0148392	Cyp4f14	Leukotriene-B4 omega-hydroxylase 3
O35728	0.52716	0.0154874	Cyp4a14	Cytochrome P450 4A14
Q91WL5	-0.761618	0.104395	Cyp4a12a	Cytochrome P450 4A12A
O88833	0.649141	0.164316	Cyp4a10	Cytochrome P450 4A10
O09158	0.35482	0.039684	Cyp3a25	Cytochrome P450 3A25
Q64464	-0.0817816	0.694066	Cyp3a13	Cytochrome P450 3A13
Q64459	-0.60648	2.55e-06	Cyp3a11	Cytochrome P450 3A11
Q9JKJ9	-0.576702	0.10118	Cyp39a1	24-hydroxycholesterol 7-alpha-hydroxylase
O54749	0.0244398	0.832895	Cyp2j5	Cytochrome P450 2J5
P33267	-0.46766	0.000129821	Cyp2f2	Cytochrome P450 2F2
Q05421	-0.047682	0.303385	Cyp2e1	Cytochrome P450 2E1
P11714	-0.214704	0.0910379	Cyp2d9	Cytochrome P450 2D9
Q8CIM7	-0.041878	0.66894	Cyp2d26	Cytochrome P450 2D26
P24457	0.107999	0.171681	Cyp2d11	Cytochrome P450 2D11
P24456	-0.110224	0.0917239	Cyp2d10	Cytochrome P450 2D10
Q91W64	-0.13428	0.372029	Cyp2c70	Cytochrome P450 2C70
Q6XVG2	0.282961	0.177923	Cyp2c54	Cytochrome P450 2C54
Q91X77	0.00658	0.953852	Cyp2c50	Cytochrome P450 2C50
P56657	0.0241802	0.892247	Cyp2c40	Cytochrome P450 2C40
P56654	0.18352	0.392906	Cyp2c37	Cytochrome P450 2C37
Q64458	-0.117842	0.174312	Cyp2c29	Cytochrome P450 2C29
O55071	0.149759	0.391349	Cyp2b19	Cytochrome P450 2B19
P12791	0.542481	0.118226	Cyp2b10	Cytochrome P450 2B10
P20852	0.178922	0.437796	Cyp2a5	Cytochrome P450 2A5
P56593	-0.275562	0.000495108	Cyp2a12	Cytochrome P450 2A12
Q9DBG1	0.0617762	0.642376	Cyp27a1	Sterol 26-hydroxylase, mitochondrial
P00186	-0.094478	0.244233	Cyp1a2	Cytochrome P450 1A2
Q7TMB8	-0.72356	0.0192478	Cyfip1;Cyfip2	Cytoplasmic FMR1-interacting protein 1;Cytoplasmic FMR1-interacting protein 2
P62897	-0.25966	0.0175428	Cycs	Cytochrome c, somatic
Q9D0M3	0.020141	0.907443	Cyc1	Cytochrome c1, heme protein, mitochondrial
Q9DCN2	0.02646	0.716951	Cyb5r3	NADH-cytochrome b5 reductase 3;NADH-cytochrome b5 reductase 3 membrane-bound form;NADH-cytochrome b5 reductase 3 soluble form
Q9CQX2	-0.270841	0.463149	Cyb5b	Cytochrome b5 type B
P56395	0.18784	0.0262129	Cyb5a	Cytochrome b5
Q60598	0.0053389	0.983451	Cttn	Src substrate cortactin
Q9WUU7	-0.2641	0.224431	Ctsz	Cathepsin Z
Q8BM88	0.37724	0.265331	Ctso	Cathepsin O
P06797	-0.163279	0.456339	Ctsl	Cathepsin L1;Cathepsin L1 heavy chain;Cathepsin L1 light chain
P49935	0.10642	0.363241	Ctsh	Pro-cathepsin H;Cathepsin H mini chain;Cathepsin H;Cathepsin H heavy chain;Cathepsin H light chain
P18242	-0.279941	0.0128543	Ctsd	Cathepsin D
P97821	-0.94346	0.0999243	Ctsc	Dipeptidyl peptidase 1;Dipeptidyl peptidase 1 exclusion domain chain;Dipeptidyl peptidase 1 heavy chain;Dipeptidyl peptidase 1 light chain
P10605	0.218002	0.171962	Ctsb	Cathepsin B;Cathepsin B light chain;Cathepsin B heavy chain
P16675	-0.1588	0.244224	Ctsa	Lysosomal protective protein;Lysosomal protective protein 32 kDa chain;Lysosomal protective protein 20 kDa chain
P30999	-0.1819	0.0176376	Ctnnd1	Catenin delta-1
Q9CWL8	0.29722	0.159581	Ctnnbl1	Beta-catenin-like protein 1
Q02248	0.216099	0.339344	Ctnnb1	Catenin beta-1
P26231	-0.0788803	0.435103	Ctnna1	Catenin alpha-1
Q8VCN5	0.25438	0.00099739	Cth	Cystathionine gamma-lyase
Q62426	0.15986	0.049503	Cstb	Cystatin-B
Q60737	-0.0318398	0.88949	Csnk2a1	Casein kinase II subunit alpha
Q8BK63	-0.0385006	0.899648	Csnk1a1	Casein kinase I isoform alpha
Q9ERK4	-0.348361	0.139032	Cse1l	Exportin-2
Q91W50	0.10498	0.640082	Csde1	Cold shock domain-containing protein E1
Q9DBE0	-1.02996	0.0196767	Csad	Cysteine sulfinic acid decarboxylase
Q9CZU6	0.355822	1.7e-05	Cs	Citrate synthase, mitochondrial
P47199	-0.272119	0.108645	Cryz	Quinone oxidoreductase
Q99KP3	0.387861	0.202934	Cryl1	Lambda-crystallin homolog
P23927	0.73468	0.368403	Cryab	Alpha-crystallin B chain
Q9DC50	-0.16332	0.243874	Crot	Peroxisomal carnitine O-octanoyltransferase
Q9CYA0	-0.158761	0.604176	Creld2	Cysteine-rich with EGF-like domain protein 2
O88668	0.589999	0.1079	Creg1	Protein CREG1
P47934	0.227441	0.503482	Crat	Carnitine O-acetyltransferase
P52825	0.058156	0.502547	Cpt2	Carnitine O-palmitoyltransferase 2, mitochondrial
P97742	-0.00618	0.916324	Cpt1a	Carnitine O-palmitoyltransferase 1, liver isoform
Q8BTV2	0.20798	0.321301	Cpsf7	Cleavage and polyadenylation specificity factor subunit 7
Q6NVF9	0.351519	0.0149832	Cpsf6	Cleavage and polyadenylation specificity factor subunit 6
Q9QXK7	0.69552	0.0125389	Cpsf3	Cleavage and polyadenylation specificity factor subunit 3
Q8C196	0.125278	0.168208	Cps1	Carbamoyl-phosphate synthase [ammonia], mitochondrial
Q9WVJ3	-0.00642002	0.95044	Cpq	Carboxypeptidase Q
Q8BFS6	-0.623081	0.189925	Cpped1	Serine/threonine-protein phosphatase CPPED1
P36552	0.208059	0.181608	Cpox	Oxygen-dependent coproporphyrinogen-III oxidase, mitochondrial
Q8BT60	0.001419	0.994969	Cpne3	Copine-3
Q8C166	0.110202	0.408684	Cpne1	Copine-1
P17665	0.937779	0.0448529	Cox7c	Cytochrome c oxidase subunit 7C, mitochondrial
P48771	0.0191388	0.883353	Cox7a2	Cytochrome c oxidase subunit 7A2, mitochondrial
Q9CPQ1	-0.047518	0.568541	Cox6c	Cytochrome c oxidase subunit 6C
P56391	0.190179	0.0570565	Cox6b1	Cytochrome c oxidase subunit 6B1
P43024	-0.140621	0.311894	Cox6a1	Cytochrome c oxidase subunit 6A1, mitochondrial
P19536	-0.0045844	0.961659	Cox5b	Cytochrome c oxidase subunit 5B, mitochondrial
P12787	-0.14174	0.159352	Cox5a	Cytochrome c oxidase subunit 5A, mitochondrial
P19783	-0.0403044	0.695337	Cox4i1	Cytochrome c oxidase subunit 4 isoform 1, mitochondrial
Q9D7J4	0.2422	0.21074	Cox20	Cytochrome c oxidase protein 20 homolog
Q9CQI6	0.17488	0.266374	Cotl1	Coactosin-like protein
Q9D2V7	-0.612941	0.217703	Coro7	Coronin-7
Q9WUM4	0.331661	0.0337239	Coro1c	Coronin-1C
Q9WUM3	0.0234804	0.845044	Coro1b	Coronin-1B
O89053	-0.448841	0.0821827	Coro1a	Coronin-1A
Q8K1Z0	-0.0494602	0.755401	Coq9	Ubiquinone biosynthesis protein COQ9, mitochondrial
P97478	-0.146101	0.479541	Coq7	5-demethoxyubiquinone hydroxylase, mitochondrial
Q8R1S0	0.332579	0.0872669	Coq6	Ubiquinone biosynthesis monooxygenase COQ6, mitochondrial
Q9CXI0	-0.173521	0.623215	Coq5	2-methoxy-6-polyprenyl-1,4-benzoquinol methylase, mitochondrial
Q8BMS4	-0.285739	0.270526	Coq3	Ubiquinone biosynthesis O-methyltransferase, mitochondrial
P61924	-0.450861	0.0970214	Copz1	Coatomer subunit zeta-1
Q9CZ04	0.426459	0.0268454	Cops7a	COP9 signalosome complex subunit 7a
O88545	0.705079	0.510268	Cops6	COP9 signalosome complex subunit 6
O35864	-0.166182	0.291841	Cops5	COP9 signalosome complex subunit 5
O88544	-0.151461	0.347792	Cops4	COP9 signalosome complex subunit 4
O88543	0.657979	0.0840191	Cops3	COP9 signalosome complex subunit 3
P61202	-0.120641	0.470245	Cops2	COP9 signalosome complex subunit 2
Q9QZE5	-0.164041	0.00252499	Copg1	Coatomer subunit gamma-1
O89079	-0.239981	0.166474	Cope	Coatomer subunit epsilon
O55029	0.0140196	0.889624	Copb2	Coatomer subunit beta
Q9JIF7	-0.0181402	0.858541	Copb1	Coatomer subunit beta
Q8CIE6	-0.0808402	0.345883	Copa	Coatomer subunit alpha;Xenin;Proxenin
O88587	-0.278144	0.0163864	Comt	Catechol O-methyltransferase
Q63829	-0.345724	0.0784809	Commd3	COMM domain-containing protein 3
Q02788	-0.15592	0.404396	Col6a2	Collagen alpha-2(VI) chain
Q04857	0.0189795	0.915188	Col6a1	Collagen alpha-1(VI) chain
Q9QZR9	0.105059	0.591342	Col4a4	Collagen alpha-4(IV) chain
P08122	0.0605406	0.807634	Col4a2	Collagen alpha-2(IV) chain;Canstatin
Q01149	0.200639	0.412464	Col1a2	Collagen alpha-2(I) chain
P11087	0.171359	0.42378	Col1a1	Collagen alpha-1(I) chain
P39061	0.0404208	0.7783	Col18a1	Collagen alpha-1(XVIII) chain;Endostatin
Q80X19	-0.450479	0.134925	Col14a1	Collagen alpha-1(XIV) chain
Q3UMF0	-0.0370199	0.806131	Cobll1	Cordon-bleu protein-like 1
Q9DBL7	0.0414792	0.235671	Coasy	Bifunctional coenzyme A synthase;Phosphopantetheine adenylyltransferase;Dephospho-CoA kinase
Q921H9	0.0161194	0.947541	Coa7	Cytochrome c oxidase assembly factor 7
Q9QXT0	-0.0358806	0.674579	Cnpy2	Protein canopy homolog 2
Q9DAW9	-0.100281	0.707806	Cnn3	Calponin-3
Q9D1A2	0.19842	0.0267606	Cndp2	Cytosolic non-specific dipeptidase
Q9DBP5	-0.0818	0.371447	Cmpk1	UMP-CMP kinase
Q8CHQ9	0.0318398	0.771406	Cml2	Probable N-acetyltransferase CML2
Q9JIZ0	0.757919	0.016963	Cml1	Probable N-acetyltransferase CML1
Q8R1G2	-0.0578412	0.513374	Cmbl	Carboxymethylenebutenolidase homolog
Q99KK2	0.22648	0.365841	Cmas	N-acylneuraminate cytidylyltransferase
Q61419	0.129841	0.75175	Cmah	Cytidine monophosphate-N-acetylneuraminic acid hydroxylase
Q8R4N0	0.04994	0.610585	Clybl	Citrate lyase subunit beta-like protein, mitochondrial
Q5SW19	-0.07406	0.490636	Cluh	Clustered mitochondria protein homolog
Q06890	-0.073	0.525646	Clu	Clusterin;Clusterin beta chain;Clusterin alpha chain
Q68FD5	-0.191244	0.000499391	Cltc	Clathrin heavy chain 1
Q6IRU5	0.15842	0.467041	Cltb	Clathrin light chain B
O08585	0.33522	0.191171	Clta	Clathrin light chain A
Q9JHS4	0.519599	0.00791327	Clpx	ATP-dependent Clp protease ATP-binding subunit clpX-like, mitochondrial
O88696	-0.0387804	0.689918	Clpp	ATP-dependent Clp protease proteolytic subunit, mitochondrial
Q99KN9	-1.0618	0.000462973	Clint1	Clathrin interactor 1
Q9QYB1	-0.518601	0.00426534	Clic4	Chloride intracellular channel protein 4
Q9Z1Q5	0.35504	0.0175776	Clic1	Chloride intracellular channel protein 1
Q9Z0G9	0.24048	0.454059	Cldn3	Claudin-3
Q6P8J7	-1.48204	0.205258	Ckmt2	Creatine kinase S-type, mitochondrial
P07310	0.621181	0.749041	Ckm	Creatine kinase M-type
Q8BMK4	2.25498	0.0875336	Ckap4	Cytoskeleton-associated protein 4
B1AR13	-0.040758	0.885067	Cisd3	CDGSH iron-sulfur domain-containing protein 3, mitochondrial
Q9CQB5	-0.0499988	0.718551	Cisd2	CDGSH iron-sulfur domain-containing protein 2
Q91WS0	0.0571796	0.659734	Cisd1	CDGSH iron-sulfur domain-containing protein 1
Q9CY57	-0.3109	0.625455	Chtop	Chromatin target of PRMT1 protein
Q9D1P4	-0.55644	0.0322629	Chordc1	Cysteine and histidine-rich domain-containing protein 1
Q8BJF9	-0.076504	0.76123	Chmp2b	Charged multivesicular body protein 2b
Q8BJ64	-0.345302	0.017427	Chdh	Choline dehydrogenase, mitochondrial
Q9CRB9	0.0477793	0.724651	Chchd3	MICOS complex subunit Mic19
Q9D1L0	0.0687394	0.585317	Chchd2	Coiled-coil-helix-coiled-coil-helix domain-containing protein 2
P59242	0.165079	0.385227	Cgn	Cingulin
P45591	0.263839	0.244462	Cfl2	Cofilin-2
P18760	-0.3709	0.0199471	Cfl1	Cofilin-1
P06909	-0.101921	0.556937	Cfh	Complement factor H
O88271	-0.0878006	0.716272	Cfdp1	Craniofacial development protein 1
P04186	-0.0758206	0.78922	Cfb	Complement factor B;Complement factor B Ba fragment;Complement factor B Bb fragment
Q8C6S9	-4.1595	6.07e-08	Cfap54	Cilia- and flagella-associated protein 54
Q8VCU1	0.0809792	0.521331	Ces3b	Carboxylesterase 3B
Q63880	-0.244522	0.00272875	Ces3a	Carboxylesterase 3A
Q8BK48	0.338219	0.00361281	Ces2e	Pyrethroid hydrolase Ces2e
Q91WG0	-0.486022	0.00314518	Ces2c	Acylcarnitine hydrolase
Q8QZR3	-0.146958	0.106049	Ces2a	Pyrethroid hydrolase Ces2a
Q91WU0	-0.059202	0.293069	Ces1f	Carboxylic ester hydrolase
Q64176	0.0594798	0.597115	Ces1e	Carboxylesterase 1E
Q8VCT4	-0.06256	0.453979	Ces1d	Carboxylesterase 1D
P23953	-0.0446601	0.806987	Ces1c	Carboxylesterase 1C
Q8VCC2	0.120921	0.339383	Ces1	Liver carboxylesterase 1
Q924Z4	-0.537421	0.169673	Cers2	Ceramide synthase 2
Q5DU05	-0.293481	0.216926	Cep164	Centrosomal protein of 164 kDa
Q9CXS4	-0.0631398	0.733206	Cenpv	Centromere protein V
P28659	-0.11598	0.542986	Celf1	CUGBP Elav-like family member 1
Q4VAA2	-0.0398598	0.851053	Cdv3	Protein CDV3
P60334	0.0142797	0.943222	Cdo1	Cysteine dioxygenase type 1
Q99LM2	0.262741	0.435685	Cdk5rap3	CDK5 regulatory subunit-associated protein 3
P49615	-0.70852	0.427078	Cdk5	Cyclin-dependent-like kinase 5
Q7TT50	0.18298	0.605452	Cdc42bpb	Serine/threonine-protein kinase MRCK beta
P60766	-0.19194	0.0482875	Cdc42	Cell division control protein 42 homolog
Q61081	-0.0300004	0.884688	Cdc37	Hsp90 co-chaperone Cdc37;Hsp90 co-chaperone Cdc37, N-terminally processed
Q8CII2	0.37314	0.216066	Cdc123	Cell division cycle protein 123 homolog
P40237	-0.401421	0.0365282	Cd82	CD82 antigen
P35762	-0.16098	0.349271	Cd81	CD81 antigen
Q61735	-0.171062	0.511973	Cd47	Leukocyte surface antigen CD47
P56528	0.309839	0.170189	Cd38	ADP-ribosyl cyclase/cyclic ADP-ribose hydrolase 1
Q08857	1.08596	0.0126019	Cd36	Platelet glycoprotein 4
Q9JLQ0	0.3848	0.109231	Cd2ap	CD2-associated protein
P11610	-0.10442	0.786838	Cd1d2;Cd1d1	Antigen-presenting glycoprotein CD1d2;Antigen-presenting glycoprotein CD1d1
P42932	-0.0366	0.424091	Cct8	T-complex protein 1 subunit theta
P80313	-0.273179	0.0124955	Cct7	T-complex protein 1 subunit eta
P80317	-0.10532	0.166014	Cct6a	T-complex protein 1 subunit zeta
P80316	0.156039	0.038937	Cct5	T-complex protein 1 subunit epsilon
P80315	-0.0624606	0.417288	Cct4	T-complex protein 1 subunit delta
P80318	-0.0072208	0.920449	Cct3	T-complex protein 1 subunit gamma
P80314	0.0016004	0.96947	Cct2	T-complex protein 1 subunit beta
Q9WU84	-0.208061	0.182756	Ccs	Copper chaperone for superoxide dismutase
Q8R3Q6	0.00837964	0.935054	Ccdc58	Coiled-coil domain-containing protein 58
Q3URS9	-0.2066	0.160625	Ccdc51	Coiled-coil domain-containing protein 51
Q9D024	-0.10604	0.496146	Ccdc47	Coiled-coil domain-containing protein 47
Q9D8X2	-0.0350207	0.920547	Ccdc124	Coiled-coil domain-containing protein 124
Q71RI9	0.0907792	0.604763	Ccbl2	Kynurenine--oxoglutarate transaminase 3
Q8BTY1	-0.0610808	0.720528	Ccbl1	Kynurenine--oxoglutarate transaminase 1
Q8VDP4	0.11508	0.756506	Ccar2	Cell cycle and apoptosis regulator protein 2
P23198	-0.45102	0.0462778	Cbx3	Chromobox protein homolog 3
Q91WT9	0.182862	0.0294828	Cbs	Cystathionine beta-synthase
Q91VT4	-0.0035808	0.984332	Cbr4	Carbonyl reductase family member 4
P48758	0.165319	0.0373836	Cbr1	Carbonyl reductase [NADPH] 1
P24270	-0.02294	0.695701	Cat	Catalase
P51125	-0.235481	0.39094	Cast	Calpastatin
Q9WUF3	0.742239	0.194513	Casp8ap2	CASP8-associated protein 2
O08738	0.640939	0.231771	Casp6	Caspase-6;Caspase-6 subunit p18;Caspase-6 subunit p11
P70677	-0.34576	0.374331	Casp3	Caspase-3;Caspase-3 subunit p17;Caspase-3 subunit p12
Q9ER72	-0.38572	0.0507259	Cars	Cysteine--tRNA ligase, cytoplasmic
Q9CZ42	0.00673911	0.980625	Carkd	ATP-dependent (S)-NAD(P)H-hydrate dehydratase
Q9CR86	0.17388	0.328872	Carhsp1	Calcium-regulated heat stable protein 1
P47757	-0.247281	0.0470117	Capzb	F-actin-capping protein subunit beta
P47754	-0.0178598	0.807681	Capza2	F-actin-capping protein subunit alpha-2
P47753	-0.1343	0.095746	Capza1	F-actin-capping protein subunit alpha-1
Q60865	-0.00948038	0.933001	Caprin1	Caprin-1
O88456	0.11318	0.585988	Capns1	Calpain small subunit 1
O08529	0.2501	0.298617	Capn2	Calpain-2 catalytic subunit
P40124	0.17074	0.0573304	Cap1	Adenylyl cyclase-associated protein 1
P35564	-0.193441	0.0042723	Canx	Calnexin
Q6ZQ38	0.0783596	0.388074	Cand1	Cullin-associated NEDD8-dissociated protein 1
O35887	-0.00990088	0.967291	Calu	Calumenin
P14211	-0.09612	0.189902	Calr	Calreticulin
P0DP28	-0.237301	0.339024	Calml3	Calmodulin-like protein 3
B2RQC6	-0.758381	0.179515	Cad	CAD protein;Glutamine-dependent carbamoyl-phosphate synthase;Aspartate carbamoyltransferase;Dihydroorotase
Q9CXW3	0.350221	0.129596	Cacybp	Calcyclin-binding protein
Q06138	-0.196921	0.206507	Cab39	Calcium-binding protein 39
P28651	0.293459	0.308144	Ca8	Carbonic anhydrase-related protein
P23589	0.42274	0.155953	Ca5a	Carbonic anhydrase 5A, mitochondrial
P16015	-0.420198	0.000198956	Ca3	Carbonic anhydrase 3
P00920	0.0973984	0.477477	Ca2	Carbonic anhydrase 2
Q9WVT6	0.0245598	0.951687	Ca14	Carbonic anhydrase 14
P13634	0.11772	0.706653	Ca1	Carbonic anhydrase 1
Q8VCG4	-0.221781	0.297533	C8g	Complement component C8 gamma chain
Q8K182	-0.467	0.0523592	C8a	Complement component C8 alpha chain
P06684	-0.607381	0.10206	C5	Complement C5;Complement C5 beta chain;Complement C5 alpha chain;C5a anaphylatoxin;Complement C5 alpha chain
P01029	0.0545597	0.820503	C4b	Complement C4-B;Complement C4 beta chain;Complement C4 alpha chain;C4a anaphylatoxin;Complement C4 gamma chain
P01027	0.3477	0.00599402	C3	Complement C3;Complement C3 beta chain;C3-beta-c;Complement C3 alpha chain;C3a anaphylatoxin;Acylation stimulating protein;Complement C3b alpha chain;Complement C3c alpha chain fragment 1;Complement C3dg fragment;Complement C3g fragment;Complement C3d fragment;Complement C3f fragment;Complement C3c alpha chain fragment 2
O35658	-0.073781	0.828696	C1qbp	Complement component 1 Q subcomponent-binding protein, mitochondrial
Q9CQC6	-0.780201	0.0716182	Bzw1	Basic leucine zipper and W2 domain-containing protein 1
Q9WVA3	1.15454	0.0171491	Bub3	Mitotic checkpoint protein BUB3
Q9CQH7	-0.574402	0.0221641	Btf3l4	Transcription factor BTF3 homolog 4
Q64152	0.3292	0.138616	Btf3	Transcription factor BTF3
P18572	-0.0535602	0.670356	Bsg	Basigin
Q9Z0S1	-0.186641	0.051117	Bpnt1	3(2),5-bisphosphate nucleotidase 1
Q8R164	0.005158	0.953995	Bphl	Valacyclovir hydrolase
P15327	-0.25856	0.468179	Bpgm	Bisphosphoglycerate mutase
Q9D8S9	0.00713896	0.957884	Bola1	BolA-like protein 1
Q923D2	-0.0284424	0.776344	Blvrb	Flavin reductase (NADPH)
Q9CY64	0.06634	0.626404	Blvra	Biliverdin reductase A
Q8R016	-0.163921	0.692754	Blmh	Bleomycin hydrolase
D3Z6Q9	-0.325081	0.348128	Bin2	Bridging integrator 2
Q921C5	-0.00620038	0.981375	Bicd2	Protein bicaudal D homolog 2
O35490	0.515938	0.000829666	Bhmt	Betaine--homocysteine S-methyltransferase 1
P28653	0.518419	0.0666204	Bgn	Biglycan
Q80XN0	0.098958	0.409678	Bdh1	D-beta-hydroxybutyrate dehydrogenase, mitochondrial
P59017	-0.115721	0.5143	Bcl2l13	Bcl-2-like protein 13
Q6P3A8	0.25366	0.235812	Bckdhb	2-oxoisovalerate dehydrogenase subunit beta, mitochondrial
P50136	0.0345794	0.743006	Bckdha	2-oxoisovalerate dehydrogenase subunit alpha, mitochondrial
Q61335	-0.344061	0.0992405	Bcap31	B-cell receptor-associated protein 31
Q924Y0	0.13232	0.370422	Bbox1	Gamma-butyrobetaine dioxygenase
Q91XV3	0.0785406	0.781239	Basp1	Brain acid soluble protein 1
Q9JLV1	-0.0133198	0.9273	Bag3	BAG family molecular chaperone regulator 3
Q91X34	0.0283798	0.798659	Baat	Bile acid-CoA:amino acid N-acyltransferase
P01887	-0.5913	0.0234705	B2m	Beta-2-microglobulin
Q64726	0.1842	0.142095	Azgp1	Zinc-alpha-2-glycoprotein
Q9JLZ3	0.14134	0.314303	Auh	Methylglutaconyl-CoA hydratase, mitochondrial
Q7TQH0	0.0238994	0.936377	Atxn2l	Ataxin-2-like protein
O70305	-0.28418	0.189862	Atxn2	Ataxin-2
O35143	-0.331682	0.474343	Atpif1	ATPase inhibitor, mitochondrial
Q811I0	-0.713339	0.0403698	Atpaf1	ATP synthase mitochondrial F1 complex assembly factor 1
Q8BVE3	0.53286	0.0365126	Atp6v1h	V-type proton ATPase subunit H
Q9CR51	0.413141	0.21678	Atp6v1g1	V-type proton ATPase subunit G 1
P50518	-0.365321	0.0135934	Atp6v1e1;Atp6v1e2	V-type proton ATPase subunit E 1;V-type proton ATPase subunit E 2
P62814	0.25284	0.209946	Atp6v1b2	V-type proton ATPase subunit B, brain isoform
P50516	0.0625197	0.694143	Atp6v1a	V-type proton ATPase catalytic subunit A
P51863	0.583299	0.249089	Atp6v0d1	V-type proton ATPase subunit d 1
Q9Z1G4	0.12222	0.652056	Atp6v0a1	V-type proton ATPase 116 kDa subunit a isoform 1
Q9DB20	0.228642	0.0552764	Atp5o	ATP synthase subunit O, mitochondrial
Q9CPQ8	0.0166804	0.917618	Atp5l	ATP synthase subunit g, mitochondrial
P56135	0.0350398	0.810984	Atp5j2	ATP synthase subunit f, mitochondrial
P97450	-0.0797802	0.552617	Atp5j	ATP synthase-coupling factor 6, mitochondrial
Q06185	-0.1103	0.242741	Atp5i	ATP synthase subunit e, mitochondrial
Q9DCX2	-0.332	0.0172019	Atp5h	ATP synthase subunit d, mitochondrial
Q9CQQ7	-0.091982	0.231327	Atp5f1	ATP synthase F(0) complex subunit B1, mitochondrial
P56382	-0.156561	0.367026	Atp5e	ATP synthase subunit epsilon, mitochondrial
Q9D3D9	-0.148538	0.227525	Atp5d	ATP synthase subunit delta, mitochondrial
Q91VR2	-0.0895	0.38565	Atp5c1	ATP synthase subunit gamma, mitochondrial
P56480	-0.191224	0.236921	Atp5b	ATP synthase subunit beta, mitochondrial
Q03265	0.00652	0.946145	Atp5a1	ATP synthase subunit alpha, mitochondrial
G5E829	-0.483603	0.230177	Atp2b1;Atp2b2	Plasma membrane calcium-transporting ATPase 1;Plasma membrane calcium-transporting ATPase 2
O55143	-0.284541	0.0511519	Atp2a2	Sarcoplasmic/endoplasmic reticulum calcium ATPase 2
Q8R429	0.67324	0.462721	Atp2a1	Sarcoplasmic/endoplasmic reticulum calcium ATPase 1
P97370	-0.224041	0.333029	Atp1b3	Sodium/potassium-transporting ATPase subunit beta-3
P14094	-0.188561	0.0386154	Atp1b1	Sodium/potassium-transporting ATPase subunit beta-1
Q8VDN2	-0.139458	0.00588218	Atp1a1	Sodium/potassium-transporting ATPase subunit alpha-1
Q9EPE9	0.0743388	0.70198	Atp13a1	Manganese-transporting ATPase 13A1
Q9QZW0	-0.2542	0.0148966	Atp11c	Phospholipid-transporting ATPase 11C
O54827	-0.195321	0.337966	Atp10a	Probable phospholipid-transporting ATPase VA
O08997	0.380319	0.00170941	Atox1	Copper transport protein ATOX1
Q91YH5	0.16746	0.233177	Atl3	Atlastin-3
Q6PA06	-0.95646	0.0611724	Atl2	Atlastin-2
Q9CWJ9	-0.0173402	0.839289	Atic	Bifunctional purine biosynthesis protein PURH;Phosphoribosylaminoimidazolecarboxamide formyltransferase;IMP cyclohydrolase
Q9D906	-0.662739	0.00426952	Atg7	Ubiquitin-like modifier-activating enzyme ATG7
Q9CPX6	0.00677816	0.978403	Atg3	Ubiquitin-like-conjugating enzyme ATG3
Q925I1	0.447199	0.00217908	Atad3	ATPase family AAA domain-containing protein 3
Q9D5T0	0.17018	0.376493	Atad1	ATPase family AAA domain-containing protein 1
P16460	0.142898	0.154108	Ass1	Argininosuccinate synthase
Q8BSY0	-0.241081	0.102555	Asph	Aspartyl/asparaginyl beta-hydroxylase
A0JNU3	0.444421	0.0227769	Aspg	60 kDa lysophospholipase;L-asparaginase;Platelet-activating factor acetylhydrolase
Q9DCQ2	-0.220101	0.0281829	Aspdh	Putative L-aspartate dehydrogenase
O54984	-0.09268	0.753452	Asna1	ATPase Asna1
Q91YI0	0.22622	0.000451352	Asl	Argininosuccinate lyase
P24721	0.028339	0.953731	Asgr2	Asialoglycoprotein receptor 2
P34927	0.522159	0.0601078	Asgr1	Asialoglycoprotein receptor 1
Q9WV54	-1.13196	0.00741119	Asah1	Acid ceramidase;Acid ceramidase subunit alpha;Acid ceramidase subunit beta
Q91WU5	0.261659	0.017244	As3mt	Arsenite methyltransferase
P50429	-0.410662	0.179536	Arsb	Arylsulfatase B
Q9D898	0.0251198	0.809615	Arpc5l	Actin-related protein 2/3 complex subunit 5-like protein
P59999	0.0810196	0.564418	Arpc4	Actin-related protein 2/3 complex subunit 4
Q9JM76	0.00479929	0.978347	Arpc3	Actin-related protein 2/3 complex subunit 3
Q9CVB6	-0.32912	0.0342518	Arpc2	Actin-related protein 2/3 complex subunit 2
Q9WV32	-0.0978002	0.284401	Arpc1b	Actin-related protein 2/3 complex subunit 1B
Q9CQW2	0.13428	0.342184	Arl8b	ADP-ribosylation factor-like protein 8B
Q9JKW0	0.0678588	0.443692	Arl6ip1	ADP-ribosylation factor-like protein 6-interacting protein 1
Q9WUL7	-0.025482	0.91426	Arl3	ADP-ribosylation factor-like protein 3
P61211	0.0473396	0.837977	Arl1	ADP-ribosylation factor-like protein 1
Q99PT1	0.0375798	0.734229	Arhgdia	Rho GDP-dissociation inhibitor 1
Q61176	0.084178	0.052636	Arg1	Arginase-1
A2A5R2	0.529922	0.140709	Arfgef2	Brefeldin A-inhibited guanine nucleotide-exchange protein 2
Q99K28	-0.203861	0.123961	Arfgap2	ADP-ribosylation factor GTPase-activating protein 2
P62331	0.32218	0.188224	Arf6	ADP-ribosylation factor 6
P84084	-0.221	0.514649	Arf5	ADP-ribosylation factor 5
P61750	-0.28316	0.0607207	Arf4	ADP-ribosylation factor 4
P84078	0.218041	0.00018092	Arf1;Arf3;Arf2	ADP-ribosylation factor 1;ADP-ribosylation factor 3;ADP-ribosylation factor 2
Q5XJY5	-0.11566	0.496024	Arcn1	Coatomer subunit delta
Q02013	-0.318962	0.567518	Aqp1	Aquaporin-1
P08030	0.0984592	0.568476	Aprt	Adenine phosphoribosyltransferase
Q78IK4	-0.0150007	0.92036	Apool	MICOS complex subunit Mic27
Q9DCZ4	0.231578	0.568674	Apoo	Apolipoprotein O
P08226	-0.341382	0.00217633	Apoe	Apolipoprotein E
P34928	-0.0807204	0.714821	Apoc1	Apolipoprotein C-I;Truncated apolipoprotein C-I
E9Q414	-0.10388	0.291813	Apob	Apolipoprotein B-100;Apolipoprotein B-48
Q8C7G5	0.528758	0.114063	Apoa5	Apolipoprotein A-V
P06728	0.449879	0.0412733	Apoa4	Apolipoprotein A-IV
P09813	-0.0171208	0.86341	Apoa2	Apolipoprotein A-II;Proapolipoprotein A-II
Q8K4Z3	0.131259	0.484426	Apoa1bp	NAD(P)H-hydrate epimerase
Q00623	0.15202	0.139779	Apoa1	Apolipoprotein A-I;Proapolipoprotein A-I;Truncated apolipoprotein A-I
Q9D7N9	0.350022	0.237366	Apmap	Adipocyte plasma membrane-associated protein
Q9WVQ5	0.3213	0.280913	Apip	Methylthioribulose-1-phosphate dehydratase
P28352	-0.2204	0.0816605	Apex1	DNA-(apurinic or apyrimidinic site) lyase;DNA-(apurinic or apyrimidinic site) lyase, mitochondrial
Q8R146	0.31736	0.00397508	Apeh	Acylamino-acid-releasing enzyme
O54774	-0.83758	0.00793827	Ap3d1	AP-3 complex subunit delta-1
P62743	1.5019	0.000433	Ap2s1	AP-2 complex subunit sigma
P84091	0.99292	3.53e-05	Ap2m1	AP-2 complex subunit mu
Q9DBG3	-0.0910208	0.155836	Ap2b1	AP-2 complex subunit beta
P17427	0.0519398	0.491473	Ap2a2	AP-2 complex subunit alpha-2
P17426	0.274359	0.53389	Ap2a1	AP-2 complex subunit alpha-1
P61967	0.41414	0.137589	Ap1s1	AP-1 complex subunit sigma-1A
P22892	0.1342	0.586006	Ap1g1	AP-1 complex subunit gamma-1
O35643	-0.160621	0.139456	Ap1b1	AP-1 complex subunit beta-1
G3X982	-0.498878	2.26e-05	Aox3	Aldehyde oxidase 3
O54754	-1.34436	0.000534915	Aox1	Aldehyde oxidase 1
Q07076	0.421239	0.00710101	Anxa7	Annexin A7
P14824	0.13388	0.0563171	Anxa6	Annexin A6
P48036	-0.060698	0.407531	Anxa5	Annexin A5
P97429	-0.0165806	0.821573	Anxa4	Annexin A4
O35639	0.032619	0.921748	Anxa3	Annexin A3
P07356	-0.0332601	0.848678	Anxa2	Annexin A2
P97384	0.400959	0.0338731	Anxa11	Annexin A11
P10107	0.596539	0.193693	Anxa1	Annexin A1
P97449	-0.474521	0.000228315	Anpep	Aminopeptidase N
Q9EST5	-0.208081	0.473904	Anp32b	Acidic leucine-rich nuclear phosphoprotein 32 family member B
O35381	-0.447601	0.00725114	Anp32a	Acidic leucine-rich nuclear phosphoprotein 32 family member A
Q811D2	-0.0080008	0.97947	Ankrd26	Ankyrin repeat domain-containing protein 26
Q810B6	-0.307602	0.115204	Ankfy1	Rabankyrin-5
Q8CFA2	0.54888	0.0127122	Amt	Aminomethyltransferase, mitochondrial
Q9R049	-0.480201	0.0666576	Amfr	E3 ubiquitin-protein ligase AMFR
Q9DBA8	0.196661	0.150027	Amdhd1	Probable imidazolonepropionase
Q07456	0.195821	0.702999	Ambp	Protein AMBP;Alpha-1-microglobulin;Inter-alpha-trypsin inhibitor light chain;Trypstatin
O09174	0.0050998	0.946653	Amacr	Alpha-methylacyl-CoA racemase
O08583	0.1186	0.590912	Alyref;Alyref2	THO complex subunit 4;Aly/REF export factor 2
P05063	0.22882	0.533149	Aldoc	Fructose-bisphosphate aldolase C
Q91Y97	0.19306	0.00238469	Aldob	Fructose-bisphosphate aldolase B
P05064	0.434477	0.37016	Aldoa	Fructose-bisphosphate aldolase A
Q9JLJ2	0.13096	0.122238	Aldh9a1	4-trimethylaminobutyraldehyde dehydrogenase
Q8BH00	0.094438	0.247616	Aldh8a1	Aldehyde dehydrogenase family 8 member A1
Q9DBF1	-0.01498	0.90954	Aldh7a1	Alpha-aminoadipic semialdehyde dehydrogenase
Q9EQ20	0.12696	0.0302221	Aldh6a1	Methylmalonate-semialdehyde dehydrogenase [acylating], mitochondrial
Q8BWF0	-0.24294	0.0179408	Aldh5a1	Succinate-semialdehyde dehydrogenase, mitochondrial
Q8CHT0	0.058718	0.439106	Aldh4a1	Delta-1-pyrroline-5-carboxylate dehydrogenase, mitochondrial
P47740	-0.177796	0.00895789	Aldh3a2	Fatty aldehyde dehydrogenase
P47738	0.100558	0.184741	Aldh2	Aldehyde dehydrogenase, mitochondrial
Q8R0Y6	0.339438	0.00198925	Aldh1l1	Cytosolic 10-formyltetrahydrofolate dehydrogenase
Q9CZS1	-0.134021	0.348528	Aldh1b1	Aldehyde dehydrogenase X, mitochondrial
O35945	-0.0664794	0.417806	Aldh1a7	Aldehyde dehydrogenase, cytosolic 1
P24549	0.03802	0.551748	Aldh1a1	Retinal dehydrogenase 1
Q571I9	0.584899	0.0108055	Aldh16a1	Aldehyde dehydrogenase family 16 member A1
Q61490	1.05084	0.0182169	Alcam	CD166 antigen
P07724	0.373218	5.62e-05	Alb	Serum albumin
P10518	0.169157	0.0956628	Alad	Delta-aminolevulinic acid dehydratase
Q8CG76	-0.00724	0.936119	Akr7a2	Aflatoxin B1 aldehyde reductase member 2
Q8VCX1	0.027502	0.682849	Akr1d1	3-oxo-5-beta-steroid 4-dehydrogenase
P70694	0.11996	0.0168481	Akr1c6	Estradiol 17 beta-dehydrogenase 5
Q8VC28	-0.121398	0.00565665	Akr1c13	Aldo-keto reductase family 1 member C13
P45376	0.302679	0.184699	Akr1b1	Aldose reductase
Q9JII6	-0.12874	0.197474	Akr1a1	Alcohol dehydrogenase [NADP(+)]
Q9WUR9	-0.11602	0.291712	Ak4	Adenylate kinase 4, mitochondrial
Q9WTP7	-0.084202	0.262493	Ak3	GTP:AMP phosphotransferase AK3, mitochondrial
Q9WTP6	-0.018402	0.819079	Ak2	Adenylate kinase 2, mitochondrial;Adenylate kinase 2, mitochondrial, N-terminally processed
Q9R0Y5	0.96888	0.48082	Ak1	Adenylate kinase isoenzyme 1
Q8R010	0.17864	0.309227	Aimp2	Aminoacyl tRNA synthase complex-interacting multifunctional protein 2
P31230	-0.34678	0.15758	Aimp1	Aminoacyl tRNA synthase complex-interacting multifunctional protein 1;Endothelial monocyte-activating polypeptide 2
Q9Z0X1	-0.08598	0.334961	Aifm1	Apoptosis-inducing factor 1, mitochondrial
[truncated: 124 more rows]
[truncated: 1 more columns]
